# Supplementary material for: Depression among Parents Two to Six Years Following the Loss of a Child by Suicide: A Novel Prediction Model
Source: PLoS One. 2016 Oct 3;11(10):e0164091. doi: 10.1371/journal.pone.0164091 (PMC5047457; doi:10.1371/journal.pone.0164091)
Supplement: S1 File — (TXT) [file pone.0164091.s006.txt]

ID	Depression	Sex_of_parent	Age_at_loss	Country_of_birth	Country_of_birth_of_participants_parents	Remaining_children_following_the_loss	Parent_lived_with_partner_at_time_of_loss	Employment_status_at_time_of_loss	Residential_area	Educational_level	Belief_in_God	History_of_psychological_morbidity	Loss_of_other_significant_person_during_10_years_prior_to_childs_suicide	History_of_suicide_in_other_biological_relatives	Sex_of_deceased_child	Age_of_deceased_child_at_loss	Legal_guardian_during_childs_upbringing	Biological_parent	Frequency_of_contact_with_child_during_childs_final_year_alive	Child_lived_with_parent_at_time_of_loss	Child_had_had_contact_with_psychiatric_clinic	Deliberate_selfinjury_in_child_during_final_year_alive	Previous_suicide_attempts_by_child_during_final_year_alive	Previous_suicide_attempts_by_child_earlier_than_final_year_alive	Method_of_suicide	Parent_witnessed_body_at_site_of_suicide	Parent_viewed_body_in_a_formal_setting	Time_since_loss
13	No	Female	49	Sweden	Sweden	Yes	Yes	Not on sick-leave nor unemployed	Rural	Elementary school or less	No	No	No	No	Son	22	Yes	Yes	At least every week	No	Yes but not admitted	No	No	No	Violent means	No	No	3.47707049965777
17	No	Male	70	Sweden	Other	Yes	No	Not on sick-leave nor unemployed	Rural	University >=3 years	No	No	No	No	Daughter	20	Yes	No	Every day	Yes, full-time				Yes	Violent means	No	No	5.24024640657084
19	Yes	Female	59	Sweden	Sweden	Yes	No	Sick-leave	Larger city (population >=200,000)	Elementary school or less	Yes	Debuting more than 10 years ago	No	No	Daughter	30	No	Yes	Less than every month	No	Yes and admitted	Do not know	No	Yes	Poisoning	No	No	2.78439425051335
21	Yes	Female	41	Sweden	Sweden	Yes	Yes	Not on sick-leave nor unemployed	Small city (population <50,000)	Secondary school	No	No	Yes		Daughter	18	Yes	Yes	At least every week	No	No	No	No	No	Violent means	No	Yes	5.4154688569473
25	Yes	Female	50	Sweden	Sweden	Yes	Yes	Not on sick-leave nor unemployed	Rural	University <3 years	No	Debuting more than 10 years ago	No	No	Son	24	Yes	Yes	Every day	No	No	No	No	No	Violent means	No	Yes	3.71800136892539
33	No	Male	45	Sweden	Sweden	No	No	Not on sick-leave nor unemployed	Town (population <10,000)	Secondary school	No	No	Yes	No	Daughter	23	Yes	Yes	Every day	Yes, part-time	Do not know	No	No	No	Violent means	Yes	No	3.2498288843258
35	No	Female	47	Sweden	Sweden	Yes	Yes	Not on sick-leave nor unemployed	Small city (population <50,000)	University <3 years	No	No	Yes	No	Son	20	Yes	Yes	Every day	Yes, full-time	Yes and admitted	Yes, resulting in contact with healthcare services	Do not know	No	Violent means	No	Yes	3.47707049965777
37	No	Male	48	Sweden	Sweden	Yes	Yes	Not on sick-leave nor unemployed	Small city (population <50,000)	Elementary school or less	No	No	Yes	Yes	Son	22	Yes	Yes	At least every week	No	Yes and admitted	Yes, resulting in contact with healthcare services	Yes	Yes	Violent means	No	Yes	3.08829568788501
40	Yes	Female	47	Sweden	Other	Yes	Yes	Not on sick-leave nor unemployed	Rural	Secondary school	Yes	Debuting during the last 10 years, before loss	Yes	No	Son	18	Yes	Yes	Every day	Yes, full-time	No	No	Do not know	Do not know	Violent means	Yes	No	5.37987679671458
41	No	Female	48	Sweden	Sweden	Yes	Yes	Not on sick-leave nor unemployed	Small city (population <50,000)	Secondary school	No	No	Yes	No	Son	30	Yes	Yes	Less than every month	No	Yes but not admitted	No	No	No	Violent means	No	No	4.57768651608487
42	No	Male	49	Sweden	Sweden	Yes	Yes	Not on sick-leave nor unemployed	Rural	Elementary school or less	No	Debuting during the last 10 years, before loss	Yes	No	Son	27	No	Yes	Less than every month	No	No	No	No	No	Violent means	No	No	3.85763175906913
46	Yes	Female	48	Other	Other	Yes	Yes	Not on sick-leave nor unemployed	Town (population <10,000)	Secondary school	Yes	No	No	No	Daughter	18	Yes	Yes	Every day	Yes, full-time	No	No	No	No	Violent means	No	No	5.12251882272416
47	No	Female	51	Sweden	Sweden	Yes	Yes	Not on sick-leave nor unemployed	Town (population <10,000)	Secondary school	No	No	Yes	Yes	Daughter	16	Yes	No	Every day	Yes, full-time	No	No	No	No	Violent means	Yes	Yes	2.68856947296372
48	No	Male	49	Sweden	Sweden	Yes	Yes	Not on sick-leave nor unemployed	Rural	University >=3 years	No	No	No	No	Daughter	22	Yes	Yes	At least every week	Yes, part-time	No	No	No	No	Violent means	No	Yes	5.44010951403149
52	Yes	Male	55	Sweden	Sweden	Yes	Yes	Not on sick-leave nor unemployed	Rural	Elementary school or less	No	No	No	Yes	Son	25	Yes	Yes	Every day	Yes, full-time	Yes and admitted	Do not know	Do not know	Yes	Violent means	No	No	2.20670773442847
53	No	Male	52	Sweden	Sweden	Yes	Yes	Not on sick-leave nor unemployed	Town (population <10,000)	Secondary school	Yes	No	No	No	Daughter	18	Yes	Yes	Every day	Yes, full-time	No	No	No	No	Violent means	No	No	5.12251882272416
55	No	Male	56	Sweden	Sweden	Yes	Yes	Not on sick-leave nor unemployed	Rural	Secondary school		No	Yes	No	Daughter	16	Yes	No	Every day	Yes, full-time	No	No	No	No	Violent means	Yes	Yes	3.0362765229295
57	No	Male	53	Sweden	Sweden	Yes	Yes	Not on sick-leave nor unemployed	Rural	Secondary school	Yes	No	Yes	No	Son	19	Yes	Yes	Every day	Yes, full-time	No	No	No	No	Violent means	Yes	No	4.19712525667351
64	No	Male	59	Sweden	Sweden	Yes	Yes	Not on sick-leave nor unemployed	Small city (population <50,000)	Secondary school	Yes	No	No	No	Son	25	Yes	Yes	At least every week	No	Yes and admitted	No	Do not know	No	Violent means	No	Yes	2.40383299110198
65	No	Female	48	Sweden	Sweden	Yes	Yes	Not on sick-leave nor unemployed	Town (population <10,000)	University >=3 years	Yes	No	Yes	No	Son	22	Yes	Yes	At least every week	No	No	No	No	No	Violent means	No	Yes	5.30321697467488
66	No	Female	53	Sweden	Sweden	Yes	No	Sick-leave	Mid-sized city (population <200,000)	Secondary school	Yes	No	No	No	Son	30	Yes	Yes	At least every week	No	Do not know	Do not know	No	Yes	Violent means		No	3.4031485284052
68	No	Male	61	Sweden	Sweden	No	Yes	Sick-leave	Rural	Elementary school or less	Yes	No	No	No	Son	30	Yes	No	Every day	Yes, full-time	Yes but not admitted	No	No	Do not know	Violent means	No	No	2.22861054072553
70	No	Male	51	Sweden	Sweden	Yes	Yes	Not on sick-leave nor unemployed	Mid-sized city (population <200,000)	University >=3 years	No	No	No	Yes	Daughter	23	Yes	Yes	Less than every month	No	Yes and admitted	Yes, resulting in contact with healthcare services	Yes	Yes	Violent means	No	Yes	3.67145790554415
71	No	Female	51	Sweden	Sweden	Yes	Yes	Not on sick-leave nor unemployed	Mid-sized city (population <200,000)	Secondary school	No	Debuting during the last 10 years, before loss	Yes	No	Daughter	23	Yes	Yes	At least every week	No	Yes and admitted	Yes, resulting in contact with healthcare services	Yes	Yes	Violent means	No	Yes	3.68514715947981
74	No	Male	49	Sweden	Sweden	Yes	Yes	Not on sick-leave nor unemployed	Town (population <10,000)	University >=3 years	Yes	No	Yes	No	Son	18	Yes	Yes	Every day	Yes, full-time	Yes but not admitted	Yes, with no contact with healthcare services	Yes	No	Violent means	Yes	No	3.4113620807666
75	No	Female	52	Sweden	Sweden	Yes	No	Not on sick-leave nor unemployed	Small city (population <50,000)	Elementary school or less	Yes	No	No	No	Son	22	Yes	Yes	Every day	No	Yes but not admitted	Yes, resulting in contact with healthcare services	Yes	Do not know	Violent means	No	No	5.63997262149213
78	Yes	Female	50	Sweden	Sweden	Yes	No	Not on sick-leave nor unemployed	Mid-sized city (population <200,000)	University >=3 years	Yes	Debuting during the last 10 years, before loss	Yes	No	Son	19	Yes	Yes	Every day	Yes, full-time	No	No	No	No	Violent means	No	Yes	3.51266255989049
84	Yes	Female	57	Sweden	Sweden	Yes	Yes	Not on sick-leave nor unemployed	Rural	Secondary school	Yes	No	Yes	No	Son	29	Yes	Yes	At least every month	No	No	No	No	No	Violent means	No	Yes	4.65160848733744
88	Yes	Male	49	Sweden	Sweden	Yes	No	Sick-leave	Rural	Elementary school or less	No	Debuting more than 10 years ago	No	No	Son	24	No	Yes	Every day	Yes, full-time	Yes and admitted	Yes, resulting in contact with healthcare services	Yes	Yes	Violent means	Yes	Yes	3.03901437371663
91	No	Male	56	Sweden	Sweden	Yes	Yes	Sick-leave	Town (population <10,000)	Secondary school	No	No	No	No	Son	21	Yes	Yes	At least every week	No	Yes but not admitted	No	No	No	Violent means	No	Yes	2.51882272416153
100	Yes	Female	46	Sweden	Other	Yes	No	Sick-leave	Rural	Elementary school or less	Yes	No	Yes	Yes	Son	21	Yes	Yes	Every day	No	Yes and admitted	Yes, with no contact with healthcare services		No	Violent means	No	Yes	5.57152635181383
103	No	Male	42	Sweden	Sweden	Yes	Yes	Not on sick-leave nor unemployed	Rural	Secondary school	Yes	No	Yes	No	Son	20	No	Yes	At least every month	No	Do not know	No	Yes	Do not know	Violent means	No	No	4.66803559206023
104	No	Male	41	Sweden	Sweden	Yes	Yes	Not on sick-leave nor unemployed	Small city (population <50,000)	Secondary school	Yes	No	No	No	Son	15	Yes	Yes	Every day	Yes, full-time	No	No	No	No	Violent means	No	Yes	5.34428473648186
112	No	Female	58	Sweden	Sweden	Yes	No	Not on sick-leave nor unemployed	Rural	Secondary school	Yes	No	Yes	Yes	Daughter	28	Yes	Yes	At least every week	No	Yes but not admitted	No	Do not know	Do not know	Violent means	No	No	2.19849418206708
118	No	Male	48	Sweden	Sweden	Yes	Yes	Not on sick-leave nor unemployed	Rural	Elementary school or less	No	No	Yes	Yes	Son	23	No	Yes	At least every month	No	Do not know	Do not know	Do not know	Do not know	Violent means	No	Yes	4.17796030116359
120	No	Female	47	Sweden	Sweden	Yes	Yes	Not on sick-leave nor unemployed	Small city (population <50,000)	Secondary school	No	No	No	No	Son	29	Yes	Yes	At least every week	No	Yes and admitted	Do not know	Yes	Do not know	Violent means	No	No	3.28268309377139
122	No	Female	49	Sweden	Sweden	Yes	Yes	Not on sick-leave nor unemployed	Small city (population <50,000)	University <3 years	Yes	No	Yes	Yes	Daughter	26	Yes	Yes	At least every week	No	Do not know	No	No	No	Violent means	No	Yes	4.60506502395619
124	No	Male	43	Sweden	Other	No	Yes	Not on sick-leave nor unemployed	Small city (population <50,000)	Elementary school or less	Yes	No	Yes	No	Son	23	No	Yes	Less than every month	No	Yes and admitted	Do not know	Do not know	Do not know	Poisoning	No	No	2.86652977412731
128	No	Female	46	Sweden	Sweden	Yes	Yes	Not on sick-leave nor unemployed	Small city (population <50,000)	Elementary school or less	No	No	No	No	Son	31	Yes	Yes	At least every week	No	Yes but not admitted	Do not know	Do not know	No	Violent means	No	Yes	5.36344969199179
130	No	Male	62	Sweden	Sweden	Yes	Yes	Not on sick-leave nor unemployed	Mid-sized city (population <200,000)	University <3 years	No	No	Yes	No	Daughter	18	Yes	Yes	Every day	Yes, full-time	Yes and admitted	Yes, resulting in contact with healthcare services	No	Do not know	Violent means	No	No	5.27036276522929
131	No	Female	53	Sweden	Sweden	Yes	Yes	Not on sick-leave nor unemployed	Larger city (population >=200,000)	University >=3 years	Yes	No	Yes	No	Son	24	Yes	Yes	Every day	No	Yes but not admitted	No	No	No	Violent means	No	Yes	2.56536618754278
133	No	Male	57	Sweden	Sweden	Yes	Yes	Not on sick-leave nor unemployed	Larger city (population >=200,000)	University >=3 years	Yes	Debuting during the last 10 years, before loss	Yes	No	Son	24	Yes	Yes	Every day	No	Yes but not admitted	No	No	No	Violent means	No	Yes	2.54072553045859
134	No	Female	55	Sweden	Sweden	Yes	Yes	Not on sick-leave nor unemployed	Small city (population <50,000)	Elementary school or less	No	No	No	No	Son	22	Yes	No	Every day	No	No	No	No	No	Violent means	Yes	Yes	4.20260095824778
137	No	Male	60	Sweden	Sweden	Yes	Yes	Not on sick-leave nor unemployed	Small city (population <50,000)	Elementary school or less	No	No	No	Yes	Son	22	Yes	No	Every day	No	No	No	No	No	Violent means	Yes	Yes	4.21902806297057
142	Yes	Female	43	Sweden	Sweden	Yes	No	Not on sick-leave nor unemployed	Mid-sized city (population <200,000)	University <3 years	Yes	Debuting more than 10 years ago	Yes	No	Son	18	Yes	Yes	Every day	Yes, full-time		No	No	No	Violent means	Yes	Yes	4.83778234086242
148	Yes	Male	57	Sweden	Sweden	Yes	Yes	Not on sick-leave nor unemployed	Town (population <10,000)	Secondary school	No	Debuting more than 10 years ago	Yes	No	Son	23	Yes	Yes	At least every week	No	Yes and admitted	Yes, resulting in contact with healthcare services	Yes	Yes	Violent means	No	Yes	4.58590006844627
151	Yes	Female	55	Sweden	Sweden	Yes	Yes	Not on sick-leave nor unemployed	Larger city (population >=200,000)	Secondary school	Yes	No	No	No	Daughter	26	Yes	Yes	At least every week	No	Yes and admitted	No	No	No	Poisoning	No	Yes	4.55852156057495
152	No	Female	58	Sweden	Sweden	Yes	Yes	Not on sick-leave nor unemployed	Mid-sized city (population <200,000)	Elementary school or less	Yes	No	Yes	No	Son	29	No	Yes	Less than every month	No	Yes but not admitted	No	No	No	Violent means	No	Yes	3.17864476386037
161	No	Male	64	Sweden	Sweden	Yes	Yes	Not on sick-leave nor unemployed	Larger city (population >=200,000)	Secondary school	Yes	No	Yes	No	Son	25	Yes	No	At least every week	No	Do not know	No	No	Do not know	Violent means	Yes	Yes	4.42436687200548
163	No	Female	55	Sweden	Sweden	Yes	Yes	Not on sick-leave nor unemployed	Town (population <10,000)	University >=3 years	No	No	Yes	No	Daughter	23	Yes	Yes	At least every week	No	Yes but not admitted	Yes, resulting in contact with healthcare services	No	Yes	Poisoning	No	Yes	3.43874058863792
166	Yes	Female	61	Sweden	Sweden	Yes	No	Not on sick-leave nor unemployed	Small city (population <50,000)	University >=3 years	No	Debuting more than 10 years ago	No	Yes	Son	27	Yes	Yes	At least every week	No	Yes but not admitted	Yes, with no contact with healthcare services	No	Yes	Violent means	No	Yes	2.19575633127995
169	No	Female	56	Sweden	Sweden	Yes	Yes	Not on sick-leave nor unemployed	Larger city (population >=200,000)	University >=3 years	No	No	No	No	Son	26	Yes	Yes	Every day	Yes, part-time	Yes and admitted	No	Yes	Yes	Violent means	No	No	4.73100616016427
170	No	Male	58	Sweden	Sweden	Yes	Yes		Larger city (population >=200,000)	University >=3 years	Yes	Debuting more than 10 years ago	No	No	Son	26	Yes	Yes	Every day	No	Yes and admitted	No	No	Yes	Violent means	No	No	4.55578370978782
172	No	Female	44	Sweden	Sweden	No	No	Not on sick-leave nor unemployed	Small city (population <50,000)	Elementary school or less	No	No	No	No	Daughter	25	Yes	Yes	At least every week	No	Yes and admitted	Yes, resulting in contact with healthcare services	Do not know	Yes	Violent means	No	Yes	4.42436687200548
178	No	Female	45	Sweden	Sweden	Yes	Yes	Not on sick-leave nor unemployed	Rural	University <3 years	No	Debuting during the last 10 years, before loss	No	No	Son	24	Yes	Yes	At least every week	No	Yes but not admitted	No	No	No	Violent means	No	No	4.08761122518823
179	No	Female	50	Sweden	Sweden	Yes	Yes	Not on sick-leave nor unemployed	Rural	Secondary school	No	No	Yes	No	Daughter	19	Yes	No	Every day	Yes, full-time	Do not know	Do not know	No	Do not know	Violent means	No	Yes
182	No	Female	54	Sweden	Sweden	Yes	Yes	Not on sick-leave nor unemployed	Rural	Secondary school	Yes	No	Yes	No	Daughter	24	Yes	No	Every day	No	Yes but not admitted	Yes, resulting in contact with healthcare services	Do not know	Do not know	Violent means	No	Yes	4.82135523613963
186	No	Male	52	Sweden	Sweden	Yes	No	Not on sick-leave nor unemployed	Town (population <10,000)	Elementary school or less	Yes	No	Yes	No	Son	29	Yes	Yes	At least every week	No	Yes but not admitted	Do not know	Do not know	Do not know	Violent means	No	Yes	3.09103353867214
189	Yes	Female	51	Sweden	Sweden	Yes	Yes	Not on sick-leave nor unemployed	Small city (population <50,000)	University >=3 years	No	No	Yes	No	Son	18	Yes	Yes	Every day	Yes, full-time	No	Yes, with no contact with healthcare services	Do not know	Do not know	Violent means	No	No	2.55441478439425
190	No	Male	53	Sweden	Sweden	Yes	Yes	Not on sick-leave nor unemployed	Small city (population <50,000)	Secondary school	No	No	Yes	No	Son	18		Yes	Every day	Yes, full-time	No	Yes, with no contact with healthcare services	No	No	Violent means	No	No	2.59822039698836
192	No	Female	52	Sweden	Sweden	Yes	Yes	Not on sick-leave nor unemployed	Rural	Elementary school or less	No	No	No	Yes	Son	25	Yes	Yes	Less than every month	No	No	Do not know	No	Yes	Violent means	No	Yes	3.3264887063655
195	No	Female	47	Sweden	Sweden	Yes	No	Not on sick-leave nor unemployed	Mid-sized city (population <200,000)	University >=3 years	Yes	No	No	Yes	Son	20	Yes	Yes	Every day	Yes, full-time	Yes but not admitted	No	No	No	Violent means	Yes	Yes	5.70294318959617
196	No	Male	57	Sweden	Sweden	Yes	Yes	Not on sick-leave nor unemployed	Mid-sized city (population <200,000)	University <3 years	Yes	No	Yes	No	Son	20	Yes	Yes	At least every week	No	Yes but not admitted	No	No	No	Violent means	No	Yes	5.64544832306639
197	No	Female	55	Sweden	Sweden	Yes	Yes	Not on sick-leave nor unemployed	Town (population <10,000)	University <3 years	No	Debuting during the last 10 years, before loss	Yes	Yes	Daughter	26	Yes	Yes	At least every week	No	Yes and admitted	Yes, resulting in contact with healthcare services	Yes	Yes	Violent means	No	Yes	2.28336755646817
204	No	Female	50	Sweden	Sweden	Yes	No	Not on sick-leave nor unemployed	Larger city (population >=200,000)	University >=3 years	No	Debuting during the last 10 years, before loss	Yes	No	Daughter	19	Yes	Yes	Every day	Yes, full-time	Yes and admitted	Yes, resulting in contact with healthcare services	Yes	Do not know	Violent means	No	No	2.83093771389459
205	Yes	Female	47	Sweden	Sweden	Yes	Yes	Not on sick-leave nor unemployed	Town (population <10,000)	Secondary school	No	No		Yes	Son	20	Yes	Yes	Every day	Yes, full-time	No	No	No	No	Violent means	No	No	3.1211498973306
207	No	Male	60	Sweden	Sweden	Yes	Yes	Unemployed	Mid-sized city (population <200,000)	University <3 years	No	No	No	No	Son	29	No	Yes	Every day	No	No	No	No	No	Violent means	No	Yes	3.23340177960301
212	Yes	Female	43	Sweden		Yes	No	Not on sick-leave nor unemployed	Larger city (population >=200,000)	Elementary school or less	No	No	Yes	No	Son	23	Yes	Yes	Every day	Yes, full-time	Yes and admitted	No	Yes	Yes	Violent means	No	Yes	4.38603696098563
215	Yes	Male	54	Sweden	Sweden	Yes	No	Unemployed	Small city (population <50,000)	Secondary school	Yes	Debuting during the last 10 years, before loss	No	No	Son	30	Yes	Yes	Every day	No	Do not know	No	No	No	Violent means	No	Yes	1.73305954825462
216	Yes	Female	52	Sweden	Sweden	Yes	Yes	Not on sick-leave nor unemployed	Town (population <10,000)	University >=3 years	Yes	Debuting more than 10 years ago	No	No	Daughter	30	Yes	Yes	At least every month	Yes, full-time	No	No	No	No	Violent means	No	Yes	3.67145790554415
219	No	Female	53	Sweden	Sweden	Yes	Yes	Not on sick-leave nor unemployed	Town (population <10,000)	Elementary school or less	Yes	Debuting more than 10 years ago	No	Yes	Son	30	Yes	Yes	At least every week	No	Yes and admitted	No	Do not know	Do not know	Violent means	No	Yes	2.68309377138946
222	No	Female	45	Sweden	Sweden	Yes	Yes	Not on sick-leave nor unemployed	Larger city (population >=200,000)	University >=3 years	No	No	No	No	Son	18	Yes	Yes	Every day	Yes, full-time	No	No	Yes	Do not know	Violent means	No	Yes	3.46064339493498
223	No	Male	52	Sweden	Sweden	Yes	Yes	Unemployed	Larger city (population >=200,000)	University >=3 years	No	No	Yes	No	Son	18	Yes	Yes	Every day	Yes, full-time	No	No	Yes	Yes	Violent means	No	Yes	3.42231348391513
230	No	Female	54	Other	Other	Yes	Yes	Not on sick-leave nor unemployed	Rural	University <3 years	Yes	No	No	No	Son	25	Yes	Yes	At least every week	No	No	No	No	No	Violent means	No	Yes	2.34633812457221
243	No	Male	44	Sweden	Sweden	Yes	Yes	Not on sick-leave nor unemployed	Small city (population <50,000)	Secondary school	No	No	Yes	No	Son	17	Yes	Yes	Every day	Yes, full-time	No	No	No	No	Violent means	No	No	2.32169746748802
245	No	Female	47	Sweden	Sweden	Yes	Yes	Not on sick-leave nor unemployed	Rural	Secondary school	No	No	Yes	No	Son	19	Yes	Yes	Every day	Yes, part-time	No	No	Do not know	Do not know	Violent means	Yes	Yes	3.8466803559206
246	No	Male	49	Sweden	Sweden	Yes	Yes	Not on sick-leave nor unemployed	Rural	Secondary school	No	No	No	No	Son	19	Yes	Yes	At least every week	Yes, part-time	No	No	Do not know	Do not know	Violent means	Yes	Yes	3.8466803559206
248	Yes	Female	46	Sweden	Sweden	Yes	Yes	Not on sick-leave nor unemployed	Mid-sized city (population <200,000)	Secondary school	No	No	No	No	Son	26	Yes	Yes	At least every week	No	Yes and admitted	Yes, resulting in contact with healthcare services	Yes	Yes	Violent means	No	Yes	5.69199178644764
249	No	Male	56	Sweden	Other	Yes	Yes	Sick-leave	Small city (population <50,000)	Elementary school or less	Yes	No	No	Yes	Son	19	Yes	Yes	Every day	Yes, full-time	Yes but not admitted	No	No	No	Violent means	Yes	Yes	3.51813826146475
250	No	Female	57	Sweden	Sweden	Yes	Yes	Not on sick-leave nor unemployed	Small city (population <50,000)	University >=3 years	Yes	Debuting more than 10 years ago	Yes	No	Son	19	Yes	Yes	Every day	Yes, full-time	No	No	No	No	Violent means	Yes	Yes	3.51813826146475
251	No	Female	48	Sweden	Sweden	Yes	No	Not on sick-leave nor unemployed	Mid-sized city (population <200,000)	University <3 years	Yes	Debuting more than 10 years ago	Yes	Yes	Son	23	Yes	Yes	At least every week	No	Yes but not admitted	No	No	No	Violent means	No	Yes	5.50034223134839
255	Yes	Female	43	Sweden	Other	Yes	Yes	Not on sick-leave nor unemployed	Rural	Secondary school	No	Debuting during the last 10 years, before loss	Yes	Yes	Daughter	23	Yes	Yes	Every day	No	Yes and admitted	Yes, resulting in contact with healthcare services	Yes	Do not know	Violent means	No	Yes	2.23134839151266
259	No	Male	54	Sweden	Sweden	Yes	Yes	Not on sick-leave nor unemployed	Larger city (population >=200,000)	Secondary school	No	No	Yes	No	Son	18	Yes	Yes	Every day	Yes, full-time	Yes and admitted	Yes, resulting in contact with healthcare services	Yes	Do not know	Violent means	Yes	Yes	5.57973990417522
261	No	Male	50	Sweden	Sweden	Yes	Yes	Not on sick-leave nor unemployed	Larger city (population >=200,000)	Elementary school or less	No	No	Yes	No	Daughter	23	Yes	Yes	At least every week	No	Yes and admitted	No	Yes	Yes	Poisoning	No	Yes	5.38809034907598
264	No	Female	48	Sweden	Sweden	Yes	Yes	Not on sick-leave nor unemployed	Mid-sized city (population <200,000)	University >=3 years	Yes	No	Yes	No	Son	19	Yes	Yes	Every day	Yes, full-time	Yes but not admitted	No	No	No	Violent means	Yes	Yes	4.20533880903491
268	No	Male	53	Sweden	Sweden	Yes	Yes	Not on sick-leave nor unemployed	Larger city (population >=200,000)	Secondary school	Yes	No	No	No	Son	20	Yes	Yes	Every day	Yes, full-time	No	No	No	No	Violent means	No	No	5.50308008213552
269	No	Female	53	Other	Other	Yes	Yes	Not on sick-leave nor unemployed	Larger city (population >=200,000)	University >=3 years	Yes	No	No	Yes	Son	20	Yes	Yes	Every day	Yes, full-time	No	No	No	No	Violent means	No	No	5.50034223134839
272	No	Female	46	Sweden	Sweden	Yes	No	Not on sick-leave nor unemployed	Rural	Secondary school	Yes	No	Yes	No	Son	19	Yes	Yes	Every day	Yes, full-time	No	No	No	No	Violent means	No	Yes	3.54004106776181
275	Yes	Female	40	Sweden	Sweden	Yes	Yes	Sick-leave	Town (population <10,000)	Secondary school	Yes	Debuting more than 10 years ago	Yes	No	Son	18	Yes	Yes	Every day	Yes, full-time	Yes but not admitted	No	No	No	Violent means	Yes	Yes	1.73032169746749
276	Yes	Female	45	Sweden	Sweden	Yes	No	Not on sick-leave nor unemployed	Small city (population <50,000)	University >=3 years	No	No	No	No	Son	18	Yes	Yes	Every day	Yes, full-time	No	No	No	No	Violent means	No	Yes	2.48323066392882
278	Yes	Male	47	Sweden	Sweden	Yes	Yes	Not on sick-leave nor unemployed	Small city (population <50,000)	Secondary school	No	No	Yes	No	Daughter	17	Yes	Yes	Every day	Yes, full-time	No	No	No	No	Violent means	No	No	3.71800136892539
279	No	Female	52	Other	Other	Yes	Yes	Not on sick-leave nor unemployed	Rural	Secondary school	Yes	No	Yes	No	Daughter	31	Yes	Yes	Less than every month	No	Yes and admitted	Do not know	No	No	Poisoning	No	Yes	6.072553045859
281	No	Female	46	Sweden	Sweden	Yes	No	Sick-leave	Mid-sized city (population <200,000)	University >=3 years	Yes	No	No	No	Daughter	23	Yes	Yes	Every day	Yes, full-time	Yes but not admitted	No	No	No	Violent means	No	Yes	4.23545516769336
284	No	Female	52	Sweden	Sweden	Yes	No	Not on sick-leave nor unemployed	Mid-sized city (population <200,000)	Elementary school or less	No	No	Yes	Yes	Son	30	Yes	Yes	Every day	Yes, full-time	No	No	No	No		No	No	3.34017796030116
287	No	Female	47	Sweden	Sweden	Yes	Yes	Not on sick-leave nor unemployed	Town (population <10,000)	Secondary school	Yes	No	No	No	Son	18	Yes	Yes	Every day	No	No	No	No	No	Violent means	No	Yes	3.35660506502396
291	No	Male	51	Sweden	Sweden	Yes	Yes	Not on sick-leave nor unemployed	Rural	University >=3 years	No	No	Yes	No	Son	23	Yes	Yes	At least every month	Yes, full-time	Yes and admitted	No	No	No	Violent means	No	Yes	5.22655715263518
298	No	Female	54	Sweden	Sweden	Yes	No	Not on sick-leave nor unemployed	Rural	University >=3 years	Yes	No	Yes	No	Son	21	Yes	Yes	Every day	Yes, full-time	Yes but not admitted	No	No	No	Violent means	No	Yes	3.23340177960301
300	Yes	Female	44	Sweden	Sweden	Yes	No	Not on sick-leave nor unemployed	Rural	University >=3 years		No	Yes	No	Daughter	18	Yes	Yes	Every day	Yes, full-time					Violent means	No	Yes	3.4031485284052
301	Yes	Female	48	Sweden	Sweden	Yes	No	Not on sick-leave nor unemployed	Larger city (population >=200,000)	Secondary school	No	Debuting more than 10 years ago	No	No	Son	27	Yes	Yes	Less than every month	No	Yes and admitted	Do not know	Do not know	Yes	Violent means	No	Yes	1.81519507186858
302	Yes	Male	53	Sweden	Sweden	Yes	No	Sick-leave	Rural	Elementary school or less	Yes	Debuting during the last 10 years, before loss	No	No	Daughter	18	Yes	Yes	Every day	Yes, part-time	Do not know	No	No	No	Violent means	No	Yes	3.44421629021218
304	Yes	Female	58	Sweden	Sweden	Yes	Yes	Not on sick-leave nor unemployed	Town (population <10,000)	University >=3 years	Yes	No	No	No	Son	29	Yes	Yes	At least every week	No	No	No	No	No	Violent means	No	Yes	2.33264887063655
305	Yes	Female	58	Sweden	Sweden	Yes	Yes	Sick-leave	Small city (population <50,000)	Elementary school or less	Yes	Debuting more than 10 years ago	Yes	Yes	Son	30	Yes	Yes	At least every week	No	Do not know	No	No	No	Violent means	No	Yes	3.29637234770705
312	No	Female	39	Sweden	Sweden	Yes	Yes	Not on sick-leave nor unemployed	Mid-sized city (population <200,000)	Secondary school	No	No	Yes	No	Daughter	15	Yes	Yes	Every day	Yes, full-time	Yes and admitted	Yes, with no contact with healthcare services	Do not know	No	Violent means	No	Yes	3.11019849418207
314	No	Female	38	Sweden	Sweden	Yes	Yes	Not on sick-leave nor unemployed	Rural	Secondary school	No	No	Yes	No	Son	18	Yes	Yes	Every day	Yes, full-time	No	No	No	No	Violent means	No	Yes	5.19096509240246
317	No	Female	40	Sweden	Sweden	Yes	Yes	Not on sick-leave nor unemployed	Rural	Secondary school	Yes	Debuting during the last 10 years, before loss	Yes	Yes	Son	21	Yes	Yes	At least every week	Yes, part-time	No	No	No	No	Violent means	No	Yes	5.44284736481862
318	No	Male	41	Sweden	Sweden	Yes	Yes	Not on sick-leave nor unemployed	Town (population <10,000)	Secondary school	No	No	Yes	No	Son	18	Yes	Yes	Every day	Yes, full-time	No	No	No	No	Violent means	No	Yes	5.20465434633813
321	No	Female	47	Sweden	Sweden	Yes	No	Not on sick-leave nor unemployed	Town (population <10,000)	Secondary school	Yes	Debuting during the last 10 years, before loss	Yes	No	Son	20	Yes	Yes	At least every week	No	No	No	No	No	Violent means	No	Yes	2.89664613278576
324	No	Male	49	Sweden	Sweden	Yes	Yes	Not on sick-leave nor unemployed	Rural	Secondary school	Yes	No	Yes	No	Son	21	Yes	Yes	At least every week	No	Yes and admitted	Do not know	Do not know	Yes	Violent means	No	No	4.2217659137577
326	No	Female	48	Sweden	Sweden	Yes	Yes	Not on sick-leave nor unemployed	Rural	University <3 years	Yes	No	Yes	No	Son	24	Yes	Yes	Every day	Yes, part-time	Yes but not admitted	No	Yes	No	Violent means	Yes	Yes	5.27310061601643
332	No	Male	55	Sweden	Sweden	Yes	Yes	Not on sick-leave nor unemployed	Rural	University <3 years	No	No	No	Yes	Son	24	Yes	Yes	Every day	No	Yes but not admitted	No	No	Yes	Violent means	Yes	Yes	5.31143052703628
333	Yes	Female	58	Sweden	Sweden	Yes	No	Not on sick-leave nor unemployed	Mid-sized city (population <200,000)	Elementary school or less	Yes	Debuting more than 10 years ago	Yes	No	Son	23	Yes	Yes	At least every week	No	No	No	No	No	Violent means	No	Yes	2.84188911704312
340	No	Female	45	Sweden	Sweden	Yes	Yes	Not on sick-leave nor unemployed	Small city (population <50,000)	University <3 years	Yes	No	No	No	Son	23	Yes	Yes	At least every week	No	No	No	No	No	Violent means	No	Yes	4.3668720054757
343	No	Female	55	Sweden	Sweden	Yes	Yes	Not on sick-leave nor unemployed	Larger city (population >=200,000)	University >=3 years	Yes	No	Yes	No	Son	26	Yes	Yes	Every day	No	Yes and admitted	No	No	No	Violent means	No	No	3.80835044490075
346	No	Female	63	Sweden	Other	Yes	No	Sick-leave	Larger city (population >=200,000)	University >=3 years	No	Debuting during the last 10 years, before loss	Yes	No	Daughter	20	Yes	No	Every day	Yes, full-time	Yes and admitted	Yes, resulting in contact with healthcare services	Yes	Yes	Violent means	No	Yes	5.28131416837782
357	No	Female	49	Sweden	Sweden	Yes	Yes	Not on sick-leave nor unemployed	Town (population <10,000)	Secondary school	No	No	No	No	Son	29	Yes	Yes	Every day	No	Yes but not admitted	No	No	Yes	Violent means	No	No	1.6974674880219
358	No	Male	61	Sweden	Sweden	Yes	No	Not on sick-leave nor unemployed	Larger city (population >=200,000)	Secondary school	Yes	No	Yes	Yes	Daughter	19	Yes	Yes	At least every month	No	Yes and admitted	Yes, resulting in contact with healthcare services	Yes	Yes	Violent means	No	Yes	3.37303216974675
360	Yes	Male	60	Sweden	Sweden	Yes	Yes	Not on sick-leave nor unemployed	Larger city (population >=200,000)	Secondary school	No	Debuting more than 10 years ago	Yes	Yes	Daughter	22	Yes	Yes	Every day	Yes, full-time	No	No	No	No	Violent means	No	No	5.24298425735797
361	No	Female	63	Sweden	Sweden	Yes	Yes	Not on sick-leave nor unemployed	Larger city (population >=200,000)	Secondary school	No	Debuting during the last 10 years, before loss	Yes	No	Daughter	22	Yes	Yes	Every day	Yes, full-time	No	No	No	No	Violent means	No	No	5.27857631759069
366	No	Female	43	Sweden	Sweden	Yes	Yes	Not on sick-leave nor unemployed	Mid-sized city (population <200,000)	Elementary school or less	Yes	No	No	No	Son	20	No	Yes	Less than every month	No	Do not know	Do not know	Yes	Yes	Violent means	No	Yes	5.38809034907598
368	No	Male	52	Sweden	Sweden	Yes	No	Not on sick-leave nor unemployed	Mid-sized city (population <200,000)	Elementary school or less	No	No	Yes	No	Daughter	21	No	Yes	Less than every month	No	Do not know	No	No	No	Poisoning	No	No	5.22929500342231
370	No	Male	56	Sweden	Sweden	Yes		Not on sick-leave nor unemployed	Small city (population <50,000)	Secondary school	No	No	No	No	Son	23	Yes	Yes	At least every week	No	No	No	No	No	Violent means	No	Yes	2.76522929500342
371	No	Male	63	Sweden	Sweden	No	No	Not on sick-leave nor unemployed	Town (population <10,000)	Secondary school	No	No	Yes	No	Daughter	28	Yes	Yes	At least every week	No	Do not know	No	Do not know	Do not know	Violent means	No	Yes	4.56399726214921
373	No	Male	51	Sweden	Sweden	Yes	Yes	Not on sick-leave nor unemployed	Town (population <10,000)	Secondary school	No	No	No	No	Son	30	Yes	Yes	Every day	Yes, full-time	Yes and admitted	Do not know	No	Yes	Violent means	Yes	Yes	2.51882272416153
376	Yes	Male	57	Sweden	Sweden	Yes	No	Not on sick-leave nor unemployed	Town (population <10,000)	Elementary school or less	Yes	No	Yes	No	Son	22	Yes	Yes	Every day	Yes, part-time	Yes and admitted	Yes, resulting in contact with healthcare services	Do not know	Do not know	Poisoning	Yes	No	4.64065708418891
377	No	Male	52	Sweden	Sweden	Yes	Yes	Not on sick-leave nor unemployed	Small city (population <50,000)	Secondary school	No	No	Yes	No	Daughter	20	Yes	Yes	Every day	Yes, full-time	Yes and admitted	No	No	No	Violent means	No	Yes	4.74743326488706
378	No	Male	53	Sweden	Sweden	No	Yes	Not on sick-leave nor unemployed	Rural	University <3 years	No	No	Yes	No	Daughter	27	Yes	Yes	At least every week	No	Yes and admitted	No	No	Yes	Poisoning	No	No	2.86379192334018
379	Yes	Female	54	Sweden	Sweden	No	Yes	Not on sick-leave nor unemployed	Rural	University >=3 years	No	Debuting more than 10 years ago	No	No	Daughter	27	Yes	Yes	At least every week	No	Yes and admitted	No	Do not know	Yes	Poisoning	No	No	2.49418206707734
383	Yes	Male	59	Sweden	Sweden	Yes	Yes	Not on sick-leave nor unemployed	Rural	University >=3 years	No	No	Yes	Yes	Daughter	25	Yes	Yes	At least every week	Yes, part-time	Yes but not admitted	Do not know	No	No	Violent means	Yes	No	1.75770020533881
385	Yes	Female	44	Sweden	Sweden	Yes	Yes	Not on sick-leave nor unemployed	Town (population <10,000)	Elementary school or less	No	Debuting more than 10 years ago	Yes	Yes	Son	21	Yes	Yes	Every day	Yes, full-time	Yes but not admitted	Yes, resulting in contact with healthcare services	Yes	No	Poisoning	No	Yes	3.94798083504449
391	No	Male	51	Sweden	Sweden	Yes	Yes	Not on sick-leave nor unemployed	Larger city (population >=200,000)	University >=3 years	No	No	No	Yes	Daughter	25	Yes	Yes	At least every month	No	Yes and admitted	Yes, resulting in contact with healthcare services	Yes	Yes	Violent means	Yes	Yes	2.67488021902806
392	No	Female	51	Sweden	Sweden	Yes	No	Not on sick-leave nor unemployed	Rural	University >=3 years	No	No	No	Yes	Daughter	25	Yes	Yes	At least every week	No	Yes and admitted	Yes, with no contact with healthcare services	Yes	Yes	Violent means	No	No	2.3025325119781
393	No	Male	58	Sweden	Sweden	Yes	Yes	Not on sick-leave nor unemployed	Town (population <10,000)	Elementary school or less	No	No	Yes	No	Son	30	Yes	Yes	At least every week	No	No	No	No	No	Violent means	No	Yes	4.36960985626283
394	No	Female	50	Sweden	Sweden	Yes	Yes	Not on sick-leave nor unemployed	Small city (population <50,000)	Secondary school	No	Debuting more than 10 years ago	Yes	No	Son	18	Yes	Yes	Every day	Yes, full-time	Yes but not admitted	No	Yes	No	Violent means	Yes	Yes	5.37166324435318
398	No	Female	35	Sweden	Sweden	Yes	Yes	Not on sick-leave nor unemployed		Secondary school	No	No	No	No	Daughter	18	Yes	Yes	Every day	No	Yes and admitted	Yes, with no contact with healthcare services	No	No	Violent means	No	Yes	4.435318275154
403	No	Female	53	Sweden	Sweden	Yes	Yes	Not on sick-leave nor unemployed	Town (population <10,000)	University <3 years	Yes	No	No	No	Son	28	Yes	Yes	Every day	Yes, full-time	No	No	No	No	Violent means	Yes	Yes	3.2498288843258
404	No	Male	59	Sweden	Sweden	Yes	Yes	Not on sick-leave nor unemployed	Town (population <10,000)	University <3 years	No	Debuting more than 10 years ago	No	No	Son	28	Yes	Yes	Every day	Yes, part-time	No	No	No	No	Violent means	Yes	Yes	3.2498288843258
405	No	Female	55	Sweden	Sweden	Yes	Yes	Not on sick-leave nor unemployed	Small city (population <50,000)	University >=3 years	No	No	Yes	No	Son	25	Yes	Yes	At least every week	No	Do not know	Do not know	Do not know	Do not know	Violent means	No	No	2.44490075290897
406	No	Male	57	Sweden	Sweden	Yes	Yes	Not on sick-leave nor unemployed	Small city (population <50,000)	Secondary school	No	No	No	No	Son	25	Yes	Yes	At least every week	No	No	No	No	No	Violent means	No	No	2.36002737850787
410	No	Male	54	Sweden	Sweden	Yes	Yes	Not on sick-leave nor unemployed	Mid-sized city (population <200,000)	University >=3 years	Yes	No	No	No	Son	24	Yes	Yes	Every day	No	Yes and admitted	Yes, resulting in contact with healthcare services	Yes	No	Violent means	No	Yes	4.23271731690623
411	Yes	Female	56	Sweden	Sweden	Yes	Yes	Not on sick-leave nor unemployed	Mid-sized city (population <200,000)	University >=3 years	Yes	Debuting more than 10 years ago	Yes	No	Son	24	Yes	Yes	At least every week		Yes and admitted	Yes, resulting in contact with healthcare services	Yes	No	Violent means	No	Yes	4.50924024640657
415	Yes	Female	39	Sweden	Sweden	Yes	Yes	Not on sick-leave nor unemployed	Town (population <10,000)	Secondary school	Yes	No	Yes	No	Son	19	Yes	Yes	Every day	No	No	Yes, resulting in contact with healthcare services	Do not know	No	Poisoning	No	Yes	3.84394250513347
418	No	Male	60	Sweden	Sweden	Yes	Yes	Not on sick-leave nor unemployed	Town (population <10,000)	Elementary school or less	No	No	Yes	No	Son	29	Yes	Yes	Every day	No	Yes but not admitted	No	No	No	Violent means	No	Yes	2.78713210130048
420	Yes	Female	58	Sweden	Sweden	Yes	Yes	Not on sick-leave nor unemployed	Small city (population <50,000)	Secondary school	No	No	Yes	Yes	Son	30	Yes	Yes	At least every week	No	No	No	No	No	Poisoning	Yes	Yes	4.67624914442163
425	Yes	Female	40	Sweden	Sweden	Yes	Yes	Not on sick-leave nor unemployed	Town (population <10,000)	Secondary school	No	Debuting during the last 10 years, before loss		No	Daughter	19	Yes	Yes	Every day	Yes, part-time	Yes and admitted	Yes, resulting in contact with healthcare services	Yes	Yes	Violent means	No	Yes	3.64134154688569
427	No	Female	40	Sweden	Sweden	Yes	Yes	Not on sick-leave nor unemployed	Rural	Secondary school	No	No	No	No	Son	17	Yes	Yes	At least every week	Yes, part-time	No	No	No	No	Poisoning	No	Yes	5.47843942505133
428	Yes	Female	43	Sweden	Sweden	Yes	No	Sick-leave			No	Debuting more than 10 years ago	Yes	No	Son	21	Yes	Yes	Every day	Yes, part-time	Yes and admitted	Do not know	Yes	Yes	Violent means	Yes	Yes	4.83778234086242
429	No	Male	45	Sweden	Sweden	Yes	Yes	Not on sick-leave nor unemployed	Small city (population <50,000)	University >=3 years	No	No	Yes	No	Daughter	19	Yes	Yes	Every day	Yes, full-time	Yes and admitted	No	Yes	Yes	Violent means	No	Yes	3.71526351813826
440	No	Female	55	Other	Other	Yes	Yes	Not on sick-leave nor unemployed	Small city (population <50,000)	Secondary school	No	No	No	No	Daughter	31	Yes	Yes	Every day	Yes, part-time	Yes and admitted	No	No	No	Violent means	Yes	Yes	5.61259411362081
443	Yes	Male	67	Sweden	Sweden	No	No	Not on sick-leave nor unemployed	Larger city (population >=200,000)	University <3 years	Yes	Debuting more than 10 years ago	No	No	Son	26	Yes	Yes	Less than every month	No	Do not know	Do not know	Do not know	Do not know	Poisoning		No	5.67556468172485
447	No	Male	48	Sweden	Sweden	Yes	Yes	Not on sick-leave nor unemployed	Rural	Elementary school or less	No	No	No	No	Daughter	25	Yes	Yes	At least every week	Yes, full-time	Yes and admitted		Yes	Yes	Violent means	No	Yes	5.43189596167009
450	No	Female	58	Sweden	Sweden	Yes	No	Not on sick-leave nor unemployed	Small city (population <50,000)	Secondary school	Yes	No	Yes	No	Son	27	No	Yes	At least every week	No	Yes but not admitted	Do not know	Do not know	Yes	Violent means	No	Yes	3.00616016427105
452	No	Male	65	Sweden	Sweden	Yes	Yes	Not on sick-leave nor unemployed	Rural	Secondary school	Yes	No	No	Yes	Son	22	Yes	Yes	Less than every month	No	Yes and admitted	Do not know	No	Yes	Violent means	No	Yes	4.31759069130732
454	No	Male	54	Sweden	Sweden	Yes	No	Not on sick-leave nor unemployed	Small city (population <50,000)	University >=3 years	No	No	No	No	Daughter	19	Yes	Yes	At least every week	No	Yes but not admitted	No	No	Yes	Poisoning	No	Yes	3.38124572210815
457	No	Female	54	Sweden	Sweden	Yes	Yes	Not on sick-leave nor unemployed	Town (population <10,000)	Secondary school	Yes	No	No	No	Son	17	Yes	No	Every day	Yes, full-time	Yes but not admitted	Do not know	No	No	Violent means	No	Yes	1.84804928131417
458	Yes	Male	58	Sweden	Sweden	Yes	Yes	Unemployed	Town (population <10,000)	University <3 years	No	No	Yes	Yes	Son	17	Yes	No	Every day	Yes, full-time	Yes but not admitted	No	No	No	Violent means	No	Yes	1.85626283367556
466	Yes	Male	52	Sweden	Other	Yes	Yes	Not on sick-leave nor unemployed	Town (population <10,000)	University >=3 years	Yes	Debuting during the last 10 years, before loss	Yes	Yes	Son	26	Yes	Yes	At least every month	No	Yes and admitted	Yes, resulting in contact with healthcare services	Yes	No	Violent means	No	No	2.34360027378508
468	No	Male	41	Sweden	Sweden	Yes	No	Unemployed	Mid-sized city (population <200,000)	Elementary school or less	No	Debuting during the last 10 years, before loss	No	No	Son	24	Yes	Yes	At least every week	No	Do not know	Do not know	Do not know	Do not know	Violent means	No	Yes	3.86584531143053
470	Yes	Female	50	Sweden	Sweden	Yes	No	Not on sick-leave nor unemployed	Mid-sized city (population <200,000)	Elementary school or less	Yes	Debuting during the last 10 years, before loss	No	No	Son	28	Yes	Yes	At least every month	No	No	Do not know	No	Yes	Violent means	No	Yes	4.28747433264887
471	Yes	Female	48	Sweden	Other	Yes	No	Not on sick-leave nor unemployed	Rural	Secondary school	No	No	Yes	Yes	Son	30	No	Yes	Less than every month	No	Yes and admitted	Do not know	Do not know	Do not know	Poisoning	No	Yes	3.57289527720739
475	No	Female	60	Sweden	Sweden	Yes	Yes	Not on sick-leave nor unemployed	Larger city (population >=200,000)	University >=3 years	Yes	No	Yes	No	Son	30	Yes	Yes	At least every week	No	Yes but not admitted	No	No	No	Violent means	Yes	Yes	4.28473648186174
479	No	Male	54	Sweden	Other	Yes	Yes	Not on sick-leave nor unemployed	Rural	Elementary school or less	No	No	No	No	Daughter	22	Yes	Yes	Every day	Yes, part-time	Yes and admitted	Yes, resulting in contact with healthcare services	Do not know		Violent means	No	Yes	2.78713210130048
488	No	Male	57	Sweden	Sweden	Yes	Yes	Not on sick-leave nor unemployed	Larger city (population >=200,000)	University <3 years	Yes	No	No	No	Son	22	No	Yes	At least every week	No	Yes but not admitted	No	No	No	Violent means	No	Yes	5.56331279945243
492	No	Male	58	Sweden	Sweden	Yes	Yes	Not on sick-leave nor unemployed	Mid-sized city (population <200,000)	University <3 years		No	Yes	No	Son	29	Yes	Yes	Every day	Yes, full-time	Yes but not admitted	Do not know	Do not know	Do not know	Violent means	No	No	4.58316221765914
495	No	Female	50	Sweden	Other	Yes	Yes	Not on sick-leave nor unemployed	Small city (population <50,000)	Secondary school	Yes	No	No	No	Daughter	26	Yes	Yes	Every day	No	Yes and admitted	Yes, resulting in contact with healthcare services	Yes	Yes	Violent means	No	Yes	5.4154688569473
496	No	Male	52	Sweden	Sweden	Yes	Yes	Not on sick-leave nor unemployed	Small city (population <50,000)	University <3 years	Yes	No	No	No	Daughter	26	Yes	Yes	At least every week	No	Yes and admitted	Yes, resulting in contact with healthcare services	Yes	Yes	Violent means	No	Yes	5.36618754277892
501	No	Male	48	Sweden	Sweden	Yes	No	Not on sick-leave nor unemployed	Mid-sized city (population <200,000)	University >=3 years		No	Yes	No	Son	20	Yes	Yes	At least every week	Yes, full-time	Yes and admitted	Yes, resulting in contact with healthcare services	Yes	No	Poisoning	No	Yes	2.55989048596851
502	No	Female	52	Sweden	Sweden	Yes	Yes	Not on sick-leave nor unemployed	Town (population <10,000)	University >=3 years	No	No	No	Yes	Daughter	19	Yes	Yes	Every day	Yes, full-time	Yes but not admitted	No	No	Yes	Poisoning	Yes	Yes	3.40862422997947
506	No	Female	67	Sweden	Sweden	Yes	Yes	Not on sick-leave nor unemployed	Larger city (population >=200,000)	University >=3 years	No	Debuting more than 10 years ago	Yes	Yes	Son	31	Yes	Yes	At least every week	No	Yes but not admitted	Yes, with no contact with healthcare services	Do not know	Do not know	Violent means	No	Yes	4.60232717316906
507	Yes	Male	64	Sweden	Sweden	Yes	Yes	Not on sick-leave nor unemployed	Larger city (population >=200,000)	Elementary school or less	No	No	Yes	No	Son	31	Yes	Yes	Every day	No	Yes but not admitted	Do not know	Do not know	Do not know	Violent means	Yes	Yes	4.83778234086242
510	Yes	Male	52	Sweden	Sweden	Yes	Yes	Not on sick-leave nor unemployed	Mid-sized city (population <200,000)	Secondary school	Yes	No	Yes	No	Daughter	24	Yes	Yes	Less than every month	No	Yes and admitted	Yes, resulting in contact with healthcare services	Yes	Yes	Violent means	No	Yes	1.76591375770021
512	Yes	Female	58	Sweden	Sweden	Yes	Yes	Sick-leave	Rural	University >=3 years	Yes	No	Yes	No	Son	25	Yes	Yes	At least every week	No	Yes but not admitted	No	Do not know	No	Poisoning	No	No	2.23408624229979
513	Yes	Female	49	Sweden	Sweden	Yes	No	Sick-leave	Larger city (population >=200,000)	University <3 years	Yes	Debuting during the last 10 years, before loss	No	No	Daughter	23	Yes	Yes	Every day	No	Yes and admitted	No	Yes	Yes	Poisoning	No	No	5.39082819986311
514	Yes	Female	56	Sweden	Sweden	Yes	No	Not on sick-leave nor unemployed	Rural	University >=3 years	No	No	Yes	No	Son	26	Yes	Yes	At least every week	No	Yes but not admitted	No	Do not know	Do not know	Violent means	No	No	3.6331279945243
516	No	Female	55	Sweden	Sweden	Yes	Yes	Not on sick-leave nor unemployed	Mid-sized city (population <200,000)	Secondary school	Yes	No	Yes	No	Daughter	19	Yes	Yes	Every day	Yes, full-time	Do not know	No	No	No	Poisoning	Yes	Yes	3.18412046543463
517	Yes	Male	62	Sweden	Sweden	Yes	Yes	Sick-leave	Mid-sized city (population <200,000)	Elementary school or less	Yes	Debuting more than 10 years ago	Yes	No	Daughter	19	Yes	Yes	Every day	Yes, full-time	Do not know	No	No	No	Poisoning	Yes	Yes	3.18412046543463
518	Yes	Female	54	Sweden	Sweden	Yes	Yes	Not on sick-leave nor unemployed	Mid-sized city (population <200,000)	University <3 years	Yes	No	Yes	No	Daughter	18	Yes	Yes	Every day	Yes, full-time	Yes and admitted	Yes, with no contact with healthcare services	Yes	Yes	Violent means	No	Yes	5.59069130732375
523	Yes	Female	49	Sweden	Sweden	No	Yes	Sick-leave	Mid-sized city (population <200,000)	Elementary school or less	No	Debuting more than 10 years ago	No	Yes	Son	21	Yes	Yes	At least every week	No	No	No	No	No	Poisoning	Yes	Yes	5.22108145106092
530	Yes	Female	61	Sweden	Sweden	Yes	No	Not on sick-leave nor unemployed	Larger city (population >=200,000)	University <3 years	No	Debuting more than 10 years ago	No	No	Son	30	Yes	Yes	At least every week	No	Yes but not admitted	Yes, resulting in contact with healthcare services	Yes	Yes	Poisoning	No	Yes	3.18685831622177
534	No	Male	49	Other	Other	Yes	Yes	Not on sick-leave nor unemployed	Mid-sized city (population <200,000)	Elementary school or less		No	No	Yes	Son	23	No	Yes	Less than every month	No		Do not know	Do not know	Do not know	Violent means	No	No	5.64544832306639
536	Yes	Male	57	Sweden	Other	Yes	Yes	Not on sick-leave nor unemployed	Mid-sized city (population <200,000)	University >=3 years	Yes	No	Yes	No	Daughter	23	Yes	Yes	At least every week	No	Yes and admitted	Do not know	Do not know	Do not know	Poisoning	No	No	3.53456536618754
541	No	Male	48	Sweden	Other	Yes	Yes	Not on sick-leave nor unemployed	Mid-sized city (population <200,000)	Secondary school	No	No	Yes	No	Daughter	17	Yes	No	Every day	Yes, full-time	Yes and admitted	No	Yes	Yes	Violent means	No	No	3.44695414099932
543	No	Male	51	Sweden	Sweden	Yes	Yes	Not on sick-leave nor unemployed	Mid-sized city (population <200,000)	Secondary school	No	No	No	No	Daughter	17	Yes	No	Every day	Yes, full-time	Yes and admitted	No	No	Yes	Violent means	No	No	3.44695414099932
546	No	Male	64	Sweden	Sweden	Yes	Yes	Not on sick-leave nor unemployed	Rural	Secondary school	Yes	No	Yes	Yes	Son	22	Yes	Yes	At least every month	No	No	No	No	No	Violent means	No	Yes	5.28952772073922
550	No	Female	52	Sweden	Sweden	Yes	Yes	Not on sick-leave nor unemployed	Town (population <10,000)	Secondary school	No	No	Yes		Son	19	Yes	Yes	Every day	Yes, full-time	No	No	No	No	Violent means	Yes	No	3.68788501026694
551	Yes	Male	55	Sweden	Sweden	Yes	Yes	Not on sick-leave nor unemployed	Rural	Secondary school	Yes	No	No	No	Son	19	Yes	Yes	Every day	Yes, full-time	No	No	No	No	Violent means	Yes	No	3.68788501026694
553	No	Male	51	Sweden	Sweden	Yes	Yes	Not on sick-leave nor unemployed	Town (population <10,000)	Elementary school or less	No	Debuting during the last 10 years, before loss	No	No	Son	19	Yes	Yes	At least every week	No	No	Yes, resulting in contact with healthcare services	No	Do not know	Poisoning	Yes	Yes	3.64407939767283
555	No	Female	46	Sweden	Sweden	Yes	Yes	Not on sick-leave nor unemployed	Mid-sized city (population <200,000)	Elementary school or less	No	No	No	Yes	Daughter	22	Yes	Yes	At least every month	No	Yes and admitted	Do not know	Yes	Yes	Violent means	No	Yes	3.0444900752909
556	Yes	Male	64	Sweden	Sweden	Yes	Yes	Not on sick-leave nor unemployed	Town (population <10,000)	University >=3 years	Yes	No	No	No	Son	27	Yes	Yes	Every day	Yes, full-time	Yes and admitted	Yes, resulting in contact with healthcare services	No	No	Violent means	No	No	2.23408624229979
563	No	Male	49	Sweden	Sweden	Yes	Yes	Unemployed	Mid-sized city (population <200,000)	Elementary school or less	No	No	Yes	No	Daughter	22	Yes	Yes	Every day	Yes, full-time	Yes but not admitted	Yes, resulting in contact with healthcare services	Yes	Do not know	Violent means	Yes	No	4.25462012320329
564	Yes	Female	49	Sweden	Sweden	Yes	Yes	Not on sick-leave nor unemployed	Mid-sized city (population <200,000)	Secondary school	No	No	Yes	No	Daughter	22	Yes	Yes	Every day	Yes, full-time	Yes but not admitted	Yes, resulting in contact with healthcare services	Yes	Yes	Violent means	Yes	No	4.70910335386721
568	Yes	Female	55	Sweden	Sweden	Yes	No	Sick-leave	Rural	Elementary school or less	Yes	No	No	No	Son	26	Yes	Yes	Every day	Yes, full-time	No	Do not know	Do not know	Do not know	Violent means	No	No	2.79534565366188
569	Yes	Female	55	Sweden	Sweden	Yes	Yes	Not on sick-leave nor unemployed	Town (population <10,000)	Secondary school	Yes	Debuting more than 10 years ago	Yes	No	Son	30	Yes	Yes	Every day	No	No	No	No	No	Violent means	No	Yes	4.60780287474333
570	Yes	Male	59	Sweden	Sweden	Yes	Yes	Not on sick-leave nor unemployed	Town (population <10,000)	Elementary school or less	Yes	No	Yes	No	Son	30	Yes	Yes	Every day	No	No	No	No	No	Violent means	No	Yes	4.84325804243669
571	No	Female	52	Sweden	Sweden	Yes	No	Not on sick-leave nor unemployed	Rural	University >=3 years	Yes	No	Yes	No	Son	20	Yes	Yes	Every day	Yes, part-time	No	No	No	No	Violent means	No	Yes	4.72826830937714
574	No	Female	53	Other	Other	Yes	No	Not on sick-leave nor unemployed	Mid-sized city (population <200,000)	Secondary school	Yes	No	Yes		Son	28	Yes	Yes	Every day	No	Yes but not admitted	No	No	Yes	Poisoning	Yes	No	5.1937029431896
579	No	Male	45	Sweden	Sweden	Yes	No	Not on sick-leave nor unemployed	Mid-sized city (population <200,000)	Secondary school	No	No	Yes	No	Son	20	No	Yes	At least every week	Yes, full-time	Yes but not admitted	No	Yes	No	Violent means	No	Yes	6.03148528405202
580	No	Female	51		Sweden	Yes	No		Larger city (population >=200,000)	University <3 years	Yes	Debuting more than 10 years ago	Yes	Yes	Daughter	23	Yes	Yes	At least every week	No	Yes and admitted		Yes	Yes	Violent means	No	Yes	3.31827515400411
581	No	Male	52	Sweden	Sweden	Yes	Yes	Not on sick-leave nor unemployed	Larger city (population >=200,000)	Secondary school	No	No	No	No	Daughter	23	Yes	Yes	At least every week	No	Yes and admitted	Yes, resulting in contact with healthcare services	Yes	Yes	Violent means	No	Yes	3.31827515400411
582	No	Male	52	Other	Other	Yes	No	Not on sick-leave nor unemployed	Small city (population <50,000)	Secondary school	Yes	Debuting more than 10 years ago	No	Yes	Son	30	No	Yes	At least every week	Yes, part-time	Yes and admitted	No	No	Yes	Poisoning	No	No	4.38056125941136
585	No	Female	54	Sweden	Sweden	Yes			Rural			No			Son	21	Yes	Yes	Every day	Yes, full-time	No	Yes, resulting in contact with healthcare services	No	No				4.73921971252567
586	No	Male	56	Sweden	Sweden	Yes					Yes	No			Son	21	Yes	Yes	Every day	Yes, full-time	No	Yes, resulting in contact with healthcare services	No	No				4.73921971252567
590	No	Male	55	Sweden	Sweden	Yes	Yes	Not on sick-leave nor unemployed	Town (population <10,000)	Secondary school	Yes	No	No	No	Son	25	Yes	Yes	At least every week	No	Do not know	Do not know	No	No	Violent means	No	Yes	3.46885694729637
592	No	Female	52	Sweden	Sweden	Yes	Yes	Not on sick-leave nor unemployed	Town (population <10,000)	Secondary school	Yes	No	Yes	No	Son	23	Yes	Yes	Every day	Yes, full-time	No	No	No	No		No	Yes	3.41683778234086
593	No	Male	56	Sweden	Sweden	Yes	Yes	Not on sick-leave nor unemployed	Town (population <10,000)	Secondary school	Yes	No	No	No	Son	23	Yes	Yes	At least every week	Yes, part-time	No						Yes	3.41409993155373
594	Yes	Female	48	Sweden	Sweden	Yes	No	Not on sick-leave nor unemployed	Small city (population <50,000)	Elementary school or less	No	No	No	No	Son	23	Yes	Yes	Every day	No	Do not know	No	Do not know	Do not know	Violent means	Yes	No	2.78439425051335
596	No	Female	54	Sweden	Sweden	Yes	Yes	Not on sick-leave nor unemployed	Town (population <10,000)	University <3 years	No	No	No	Yes	Son	21	Yes	Yes	Every day	Yes, full-time	No	No	No	No	Violent means	No	Yes	4.70088980150582
597	No	Female	55	Sweden	Sweden	Yes	Yes	Not on sick-leave nor unemployed	Mid-sized city (population <200,000)	Elementary school or less	No	No	Yes	No	Daughter	25	Yes	Yes	Every day	No	Yes and admitted	No	Yes	Yes	Poisoning	Yes	Yes	4.47091033538672
598	No	Male	58	Sweden	Other	Yes	Yes	Not on sick-leave nor unemployed	Mid-sized city (population <200,000)	Secondary school	No	No	No	No	Daughter	25	Yes	Yes	Every day	No	Yes and admitted	No	Yes	Yes	Poisoning	Yes	Yes	4.47091033538672
599	No	Male	60	Sweden	Sweden	Yes	Yes	Not on sick-leave nor unemployed	Town (population <10,000)	Elementary school or less	No	No	No	No	Son	21	Yes	Yes	Every day	Yes, full-time	No	No	No	No	Violent means	Yes	No	4.67898699520876
600	No	Male	64	Sweden	Sweden	Yes	Yes	Unemployed	Larger city (population >=200,000)	Secondary school	No	No	No	No	Son	30	Yes	Yes	At least every week	No	Yes but not admitted	No	No	Do not know	Poisoning	Yes	Yes	4.29568788501027
601	No	Female	68	Other	Other	Yes	Yes	Not on sick-leave nor unemployed	Larger city (population >=200,000)	Secondary school	Yes	Debuting during the last 10 years, before loss	No	No	Son	30	Yes	Yes	At least every week	No	Yes but not admitted	No	Do not know	Do not know	Poisoning	Yes	Yes	4.29568788501027
603	No	Male	52	Sweden	Sweden	Yes	Yes	Sick-leave	Rural	Secondary school	Yes	Debuting during the last 10 years, before loss	Yes	No	Son	25	Yes	Yes	At least every month	No	Do not know	No	No	No	Violent means	No	No	5.60985626283368
604	No	Female	50	Sweden	Sweden	Yes	Yes	Not on sick-leave nor unemployed	Rural	Secondary school	Yes	No	Yes	Yes	Son	25	Yes	Yes	At least every week	No	Do not know	Do not know	No	No	Violent means	No	Yes	5.31690622861054
606	No	Male	49	Sweden	Sweden	Yes	Yes	Not on sick-leave nor unemployed	Rural	Secondary school	No	No	No	No	Daughter	27	Yes	Yes	At least every week	No	Yes and admitted	Yes, resulting in contact with healthcare services	Yes	Yes	Violent means	No	Yes	5.63175906913073
607	No	Female	50	Sweden	Sweden	Yes	Yes	Not on sick-leave nor unemployed	Town (population <10,000)	University >=3 years		No	No	No	Daughter	27	Yes	Yes	At least every week	No	Yes and admitted	Yes, resulting in contact with healthcare services	Yes	Yes	Violent means	No	Yes	5.6290212183436
612	Yes	Female	50	Sweden	Sweden	Yes	Yes	Not on sick-leave nor unemployed	Rural	Elementary school or less	No	No	Yes	No	Son	23	Yes	Yes	Every day	Yes, full-time	No	No	Do not know	Do not know	Violent means	No	Yes	2.42847364818617
613	No	Male	52	Sweden	Sweden	Yes	Yes	Not on sick-leave nor unemployed	Rural	Secondary school	No	No	No	No	Son	23	Yes	Yes	Every day	Yes, full-time	No	Do not know	Do not know	Do not know	Violent means	No	Yes	2.45859000684463
621	Yes	Female	39	Sweden	Sweden	Yes	Yes	Not on sick-leave nor unemployed	Rural	Secondary school	Yes	No	No	No	Son	18	Yes	Yes	Every day	Yes, full-time	No	No	No	No	Violent means	Yes	Yes	4.71184120465435
629	No	Female	50	Sweden	Sweden	Yes	No	Not on sick-leave nor unemployed	Rural	University >=3 years	No	No	No	No	Daughter	22	Yes	Yes	Every day	Yes, part-time	No	No	No	No	Violent means	No	Yes	6.22861054072553
631	No	Male	54	Sweden	Sweden	No	Yes	Not on sick-leave nor unemployed	Small city (population <50,000)	University >=3 years	Yes	No	Yes	No	Son	30	Yes	Yes	At least every week	No	Yes but not admitted	No	No	No	Violent means	No	Yes	4.59411362080767
632	No	Female	55	Sweden	Sweden	Yes	Yes	Not on sick-leave nor unemployed	Rural	University >=3 years	No	No	Yes	No	Son	16	Yes	Yes	Every day	Yes, full-time	No	No	Do not know	No	Violent means	No	No	4.19986310746064
634	No	Female	45	Sweden	Sweden	Yes	Yes	Not on sick-leave nor unemployed	Rural	Secondary school	No	No	No	No	Daughter	18	Yes	Yes	At least every week	No	Do not know	Do not know	Do not know	Do not know	Violent means	No	Yes	4.88158795345654
636	Yes	Female	47	Sweden	Sweden	Yes	Yes	Sick-leave	Small city (population <50,000)	Elementary school or less	No	No	No	No	Son	30	Yes	Yes	At least every week	No	No	No	No	No	Violent means	No	No	5.27310061601643
637	No	Female	50	Sweden	Sweden	Yes	Yes	Not on sick-leave nor unemployed	Town (population <10,000)	Secondary school	Yes	No	Yes	Yes	Son	22	Yes	Yes	Every day	No	Yes and admitted	No	No	Yes	Violent means	Yes	Yes	5.4154688569473
638	No	Male	51	Other	Other	Yes	Yes	Not on sick-leave nor unemployed	Town (population <10,000)	Secondary school	No	No	No	Yes	Son	22	Yes	Yes	Every day	No	Yes and admitted	No	No	Yes	Violent means	Yes	Yes	5.4154688569473
639	No	Female	61	Sweden	Sweden	Yes	No	Not on sick-leave nor unemployed	Mid-sized city (population <200,000)	University >=3 years	No	Debuting more than 10 years ago	Yes	No	Son	29	Yes	Yes	At least every week	No	No	No	No	No	Violent means	No	No	4.84599589322382
647	No	Female	48	Sweden	Sweden	No	Yes	Not on sick-leave nor unemployed	Rural	Secondary school	No	No	Yes	Yes	Son	24	Yes	Yes	At least every week	No	No	No	No	No	Violent means	No	Yes	2.58726899383984
648	No	Female	54	Sweden	Sweden	Yes	No	Not on sick-leave nor unemployed	Mid-sized city (population <200,000)	Secondary school	No	No	No	No	Son	27	Yes	Yes	Every day	Yes, part-time	Yes and admitted	Yes, resulting in contact with healthcare services	Do not know	Do not know	Violent means	No	No	2.44490075290897
656	No	Male	43	Sweden	Sweden	Yes	Yes	Not on sick-leave nor unemployed	Larger city (population >=200,000)	Secondary school	No	No	Yes	No	Son	24	Yes	Yes	At least every month	No	Yes but not admitted	Do not know	Do not know	Do not know	Violent means	No	Yes	3.86584531143053
663	No	Male	46	Sweden	Sweden	Yes	Yes	Not on sick-leave nor unemployed	Town (population <10,000)	Elementary school or less	No	No	No	No	Son	25	Yes	Yes	Every day	No	Yes but not admitted	No	No	No	Violent means	No	Yes	4.38056125941136
666	No	Male	49	Sweden	Sweden	Yes	Yes	Unemployed	Small city (population <50,000)	Elementary school or less	Yes	No	Yes	No	Son	25	Yes	Yes	At least every week	No	Yes and admitted	Yes, with no contact with healthcare services	Yes	Do not know	Violent means	No	Yes	2.73511293634497
671	No	Female	47	Sweden	Sweden	Yes	No	Not on sick-leave nor unemployed	Rural	University >=3 years	Yes	Debuting more than 10 years ago	No	No	Son	24	Yes	Yes	At least every week	Yes, full-time	Yes and admitted	No	No	No	Poisoning	Yes	Yes	5.31964407939767
673	Yes	Male	51	Sweden	Sweden	Yes	No	Not on sick-leave nor unemployed	Town (population <10,000)	Elementary school or less	Yes	Debuting during the last 10 years, before loss	No	No	Son	27	Yes	Yes	Less than every month	No	Yes but not admitted	Do not know	Do not know	Yes	Violent means	No	Yes	2.0041067761807
682	No	Female	51	Sweden	Other	Yes	Yes	Not on sick-leave nor unemployed	Mid-sized city (population <200,000)	Secondary school	Yes	No	Yes	No	Son	25	Yes	Yes	Every day	No	Yes but not admitted	No	No	No	Violent means	No	No	5.19096509240246
689	No	Female	54	Sweden	Sweden	No	No	Unemployed	Rural	Secondary school	Yes	Debuting more than 10 years ago	No	Yes	Son	30	Yes	Yes	Every day	Yes, part-time	Yes and admitted	Yes, resulting in contact with healthcare services	Yes	No	Violent means	No	No	5.61533196440794
691	No	Male	55	Sweden	Sweden	Yes	Yes	Not on sick-leave nor unemployed	Mid-sized city (population <200,000)	Secondary school	Yes	No	Yes	No	Son	25	Yes	Yes	At least every week	No	Yes but not admitted	No	Do not know	Do not know	Violent means	No	No	5.23203285420945
699	No	Male	60	Sweden	Sweden	No	Yes	Not on sick-leave nor unemployed	Town (population <10,000)	Secondary school	Yes	Debuting more than 10 years ago	No	No	Son	30	Yes	Yes	At least every week	Yes, part-time	Yes and admitted	Do not know	Yes	No	Violent means	No	No	5.5605749486653
702	No	Female	61	Sweden	Sweden	Yes	Yes					No			Son	31	Yes	Yes	At least every week	No	Yes and admitted	No	No	No	Violent means	No		4.85420944558522
706	Yes	Female	46	Sweden	Sweden	No	Yes	Not on sick-leave nor unemployed	Town (population <10,000)	Elementary school or less	No	Debuting more than 10 years ago	No	Yes	Daughter	21	Yes	Yes	Every day	Yes, full-time	Yes but not admitted	No	No	Yes	Poisoning	No	Yes	2.22313483915127
707	No	Male	56	Sweden	Sweden	Yes	Yes	Not on sick-leave nor unemployed	Town (population <10,000)	Elementary school or less	No	No	No	No	Son	25	No	Yes	At least every week	No	Yes and admitted	No	No	No	Poisoning	No	No	3.43600273785079
712	No	Male	48	Sweden	Sweden	Yes	Yes	Not on sick-leave nor unemployed	Rural	Elementary school or less	No	No	Yes	No	Son	23	Yes	Yes	Every day	Yes, full-time	No	No	No	No	Violent means	No	No	3.96167008898015
713	No	Male	50	Other	Other	Yes	No	Not on sick-leave nor unemployed	Mid-sized city (population <200,000)	University <3 years	Yes	Debuting more than 10 years ago	Yes	Yes	Son	27	No	Yes	At least every month	No	Yes and admitted	Yes, resulting in contact with healthcare services	Yes	Do not know	Violent means	No	No	2.88021902806297
719	No	Female	54	Sweden	Sweden	Yes	Yes	Sick-leave	Small city (population <50,000)	Elementary school or less	Yes	No		No	Son	23	Yes	Yes	Every day	Yes, full-time	Do not know	No	No	No	Violent means	No	No	4.00273785078713
720	No	Male	53	Sweden	Sweden	Yes	No	Not on sick-leave nor unemployed	Mid-sized city (population <200,000)	Elementary school or less	No	No	Yes	Yes	Daughter	26	Yes	Yes	At least every week	No	Yes but not admitted	Yes, resulting in contact with healthcare services	Yes	Do not know	Poisoning	No	Yes	5.34702258726899
722	No	Male	59	Sweden	Sweden	Yes	Yes	Sick-leave	Rural	University >=3 years	Yes	Debuting during the last 10 years, before loss	No	Yes	Daughter	20	No	Yes	At least every month	No	Yes and admitted	Yes, resulting in contact with healthcare services	Yes	Yes	Poisoning	No	No	3.27173169062286
725	No	Female	61	Sweden	Sweden	Yes	No	Sick-leave	Town (population <10,000)	Elementary school or less	Yes	Debuting more than 10 years ago	Yes	No	Son	25	Yes	Yes	Every day	No	Do not know	No	No	No	Poisoning	No	No	5.59069130732375
727	No	Male	51	Sweden	Sweden	Yes	Yes	Not on sick-leave nor unemployed	Town (population <10,000)	Secondary school	No	Debuting during the last 10 years, before loss	Yes	No	Son	26	Yes	Yes	At least every week	No	Yes but not admitted	No	No	Yes	Violent means	No	Yes	2.362765229295
728	No	Male	55	Sweden	Sweden	Yes	Yes	Not on sick-leave nor unemployed	Town (population <10,000)	Elementary school or less	No	No	No	No	Son	26	Yes	Yes	At least every month	No	Yes but not admitted	No	No	Yes	Violent means	No	Yes	2.36002737850787
729	No	Male	58	Sweden	Sweden	Yes	Yes	Not on sick-leave nor unemployed	Rural	Secondary school	No	No	Yes	No	Son	29	Yes	Yes	At least every month	No	Yes and admitted	Yes, resulting in contact with healthcare services	No	Do not know	Violent means	No	No	2.75975359342916
730	No	Female	54	Sweden	Sweden	Yes	No	Not on sick-leave nor unemployed	Larger city (population >=200,000)	Secondary school	Yes	No	Yes	No	Son	28	Yes	Yes	At least every week	No	Yes but not admitted	No	Do not know	Do not know	Violent means	No	No	5.41273100616016
733	No	Female	54	Sweden	Sweden	Yes	No	Not on sick-leave nor unemployed	Larger city (population >=200,000)	University >=3 years	No	No	No	Yes	Son	19	Yes	Yes	At least every month	No	No	No	No	No	Violent means	No	Yes	4.50650239561944
737	No	Male	49	Sweden	Sweden	Yes	Yes	Not on sick-leave nor unemployed	Town (population <10,000)	Secondary school	No	No	Yes	No	Son	19	Yes	Yes	At least every week	No	No	No	No	No	Violent means	No	Yes	2.91854893908282
738	No	Male	48	Sweden	Sweden	Yes	Yes	Not on sick-leave nor unemployed	Town (population <10,000)	Secondary school	Yes	No	No	No	Son	22	Yes	Yes	At least every week	No	No	No	No	No	Violent means	No	Yes	5.30321697467488
742	No	Male	49	Sweden	Sweden	Yes	Yes	Not on sick-leave nor unemployed	Rural	University <3 years	No	No	No	Yes	Son	23	No	Yes	At least every week	No	Do not know	No	No	No	Violent means	No	Yes	4.70088980150582
743	No	Female	54	Sweden	Sweden	Yes	No	Not on sick-leave nor unemployed	Small city (population <50,000)	Secondary school	No	Debuting during the last 10 years, before loss	No	No	Son	30	Yes	Yes	At least every month	No	Yes but not admitted	No	No	No	Poisoning	No	No	2.41752224503765
749	No	Female	41	Other	Other	Yes	Yes	Not on sick-leave nor unemployed	Mid-sized city (population <200,000)	Elementary school or less	No	Debuting during the last 10 years, before loss	No	No	Son	21	Yes	Yes	Less than every month	No	Yes but not admitted	No	No	No	Violent means	No	Yes	3.52087611225188
750	No	Male	43	Sweden	Sweden	Yes	No	Not on sick-leave nor unemployed	Town (population <10,000)	University <3 years	No	Debuting during the last 10 years, before loss	No	No	Son	16	Yes	Yes	Every day	Yes, full-time	No	No	No	No	Violent means	No	Yes	2.59548254620123
752	Yes	Female	46	Other	Other	Yes	Yes	Not on sick-leave nor unemployed	Rural	Secondary school	Yes	Debuting more than 10 years ago	Yes	No	Son	24	Yes	Yes	At least every week	No	No	No	No	No	Violent means	No	Yes	2.35728952772074
754	No	Female	44	Sweden	Sweden	Yes	No	Not on sick-leave nor unemployed	Mid-sized city (population <200,000)	Secondary school	Yes	No	No	Yes	Daughter	22	Yes	Yes	Every day	No	Yes and admitted	No	No	Yes	Violent means	No	Yes	5.31416837782341
757	Yes	Female	47	Sweden	Sweden	No	Yes	Not on sick-leave nor unemployed	Town (population <10,000)	University <3 years	Yes	Debuting more than 10 years ago	Yes	No	Daughter	22	Yes	Yes	At least every week	Yes, part-time	Yes and admitted	No	Yes	Yes	Violent means	No	Yes	3.51266255989049
760	No	Male	47	Sweden	Sweden	Yes	Yes	Not on sick-leave nor unemployed	Mid-sized city (population <200,000)	Secondary school	No	No	No	Yes	Daughter	20	Yes	Yes	At least every week	No	Yes but not admitted	Yes, with no contact with healthcare services	Do not know	Yes	Poisoning	No	No	5.36618754277892
761	No	Male	48	Sweden	Sweden	Yes	Yes	Not on sick-leave nor unemployed	Rural	Elementary school or less	No	No	Yes	No	Daughter	22	Yes	Yes	At least every week	No	Do not know	Yes, with no contact with healthcare services	Do not know	Do not know	Poisoning	No	Yes	5.00479123887748
762	No	Male	47	Sweden	Other	Yes	No	Not on sick-leave nor unemployed	Rural	University <3 years	No	No	Yes	No	Son	20	No	Yes	At least every week	No	Do not know	Do not know	Do not know	Do not know	Violent means	No	No	5.33607118412047
764	No	Female	50	Sweden	Sweden	Yes	Yes	Not on sick-leave nor unemployed	Rural	University <3 years	Yes	No	Yes	No	Son	26	Yes	Yes	At least every week	No	Do not know	Do not know	Yes	Do not know	Violent means	No	Yes	3.29911019849418
767	Yes	Female	50	Sweden	Sweden	No	Yes	Not on sick-leave nor unemployed	Town (population <10,000)	University <3 years	No		No	No	Son	20	Yes	Yes	At least every week	No	No	No	Do not know	Do not know	Violent means	No	No	4.96646132785763
770	No	Male	52	Sweden	Sweden	No	Yes	Not on sick-leave nor unemployed	Town (population <10,000)	Secondary school	No	No	No	No	Daughter	22	Yes	Yes	At least every week	Yes, part-time	Yes and admitted	No	Yes	Yes	Violent means	No	Yes	3.43874058863792
772	Yes	Female	52	Sweden	Sweden	Yes	No	Not on sick-leave nor unemployed	Town (population <10,000)	Elementary school or less	No	No	Yes	No	Daughter	17	Yes	Yes	At least every week	Yes, part-time	No	No	Do not know	No	Violent means	No	Yes	3.45790554414784
775	No	Male	54	Sweden	Sweden	Yes	Yes	Not on sick-leave nor unemployed	Rural	Secondary school	No	No	Yes	Yes	Daughter	28	Yes	Yes	Every day	Yes, full-time	Yes and admitted	Yes, resulting in contact with healthcare services	Yes	Yes	Violent means	No	Yes	3.31006160164271
777	No	Male	53	Sweden	Sweden	Yes	Yes	Not on sick-leave nor unemployed	Rural	Elementary school or less	Yes	No	No	Yes	Daughter	17	Yes	Yes	At least every week	No	Yes but not admitted	Yes, with no contact with healthcare services	No	No	Violent means	No	Yes	4.20533880903491
779	No	Male	54	Sweden	Sweden	Yes	Yes	Not on sick-leave nor unemployed	Rural	Elementary school or less	Yes	No	No	Yes	Son	19	Yes	Yes	Every day	Yes, full-time	No	No	No	No	Violent means	No	Yes	5.72484599589322
781	No	Female	53	Sweden	Sweden	Yes	Yes	Not on sick-leave nor unemployed	Rural	Secondary school	Yes	No	No	No	Son	27	Yes	Yes	At least every week	No	Do not know	No	No	No	Violent means	No	Yes	3.96440793976728
782	No	Male	53	Sweden	Sweden	Yes	Yes	Not on sick-leave nor unemployed	Small city (population <50,000)	Secondary school	No	Debuting more than 10 years ago	No	Yes	Son	22	Yes	Yes	At least every week	No	Yes and admitted	No	Do not know	Do not know	Violent means	Yes	No	5.60985626283368
783	No	Male	54	Sweden	Sweden	Yes	Yes	Not on sick-leave nor unemployed	Town (population <10,000)	Elementary school or less	Yes	No	No	No	Son	27	Yes	Yes	At least every month	No	Do not know	Do not know	Do not know	Do not know	Violent means	No	Yes	3.99452429842574
784	No	Female	52	Sweden	Sweden	Yes	Yes	Not on sick-leave nor unemployed	Rural	Elementary school or less	Yes	No	Yes	No	Son	19	Yes	Yes	Every day	Yes, full-time	No	No	No	No	Violent means	No	Yes	5.31690622861054
795	Yes	Female	62	Sweden	Sweden	Yes	No	Sick-leave	Mid-sized city (population <200,000)	University <3 years	No	Debuting more than 10 years ago	No	No	Son	26	Yes	Yes	Every day	No	Yes and admitted	Yes, resulting in contact with healthcare services	Yes	No	Violent means	Yes	Yes	2.26694045174538
798	No	Male	65	Sweden	Sweden	Yes	Yes	Not on sick-leave nor unemployed	Rural	Elementary school or less	Yes	No	Yes	No	Son	21	No	Yes	At least every week	No	Yes and admitted	No	No	No	Violent means	No	Yes	1.86995208761123
805	Yes	Female	45	Sweden	Sweden	Yes	No	Not on sick-leave nor unemployed	Small city (population <50,000)	University <3 years	No	Debuting more than 10 years ago	Yes	No	Daughter	24	Yes	Yes	Every day	No	Yes and admitted	Yes, with no contact with healthcare services	No	Yes	Violent means	No	Yes	2.7378507871321
807	No	Female	62	Sweden	Sweden	Yes	Yes	Not on sick-leave nor unemployed	Town (population <10,000)	University >=3 years	No	No	Yes	No	Son	27	Yes	Yes	At least every week	No	No	No	No	No	Violent means	No	Yes	2.3025325119781
808	No	Male	64	Sweden	Sweden	Yes	Yes	Not on sick-leave nor unemployed	Town (population <10,000)	University >=3 years	No	No	No	No	Son	27	Yes	Yes	At least every week	No	No	No	No	No	Violent means	No	Yes	2.3025325119781
821	No	Female	45	Sweden	Sweden	Yes	Yes	Not on sick-leave nor unemployed	Rural	University >=3 years	No	No	No	No	Daughter	20	Yes	Yes	At least every week	Yes, part-time	Yes but not admitted	Do not know	No	No	Violent means	No	Yes	3.98357289527721
823	Yes	Female	63	Sweden	Sweden	Yes	No	Not on sick-leave nor unemployed	Mid-sized city (population <200,000)	University >=3 years	Yes	Debuting more than 10 years ago	Yes	No	Son	30	Yes	Yes	At least every week	No	Yes and admitted	No	No	Yes	Poisoning	No	Yes	4.34770704996578
829	No	Female	45	Sweden	Sweden	Yes	No	Not on sick-leave nor unemployed	Mid-sized city (population <200,000)	Secondary school	No	No	No	No	Daughter	22	Yes	Yes	Every day	Yes, full-time	Yes and admitted	No	No	Yes	Violent means	No	No	4.82135523613963
832	No	Female	48	Sweden	Sweden	Yes	Yes	Not on sick-leave nor unemployed	Small city (population <50,000)	Secondary school	No	No	No	No	Son	25	Yes	Yes	Every day	Yes, full-time	No	No	No	No	Violent means	Yes	No	5.39082819986311
838	No	Female	50	Other	Other	Yes	No	Sick-leave	Small city (population <50,000)	Elementary school or less	Yes	No	No	No	Son	28	Yes	Yes	Every day	No	Yes and admitted	No	No	Yes	Poisoning	Yes	Yes	3.59479808350445
845	Yes	Male	60	Sweden	Sweden	No	Yes	Not on sick-leave nor unemployed	Larger city (population >=200,000)	University >=3 years	No	No	No	No	Son	23	Yes	Yes	At least every week	Yes, part-time	Yes but not admitted	No	No	No	Violent means	No	Yes	4.2299794661191
852	No	Female	48	Other	Other	Yes	Yes	Not on sick-leave nor unemployed	Mid-sized city (population <200,000)	Secondary school	Yes	Debuting more than 10 years ago	No	No	Son	25	Yes	Yes	Every day	Yes, full-time	Yes and admitted	Yes, resulting in contact with healthcare services	No	No	Violent means	No	Yes	3.60848733744011
858	No	Male	50	Sweden	Sweden	Yes	No	Not on sick-leave nor unemployed	Rural	Elementary school or less	No	No	No	No	Son	19	Yes	Yes	At least every week	Yes, part-time	No	No	No	No	Violent means	No	Yes	4.50102669404517
871	Yes	Male	38	Sweden	Sweden	Yes	Yes	Not on sick-leave nor unemployed	Town (population <10,000)	Secondary school	No	Debuting more than 10 years ago	No	No	Son	18	No	Yes	At least every week	No	No	No	No	No	Violent means	No	Yes	5.28131416837782
872	No	Male	42	Sweden	Sweden	Yes	Yes	Not on sick-leave nor unemployed	Mid-sized city (population <200,000)	University >=3 years	Yes	No	No	No	Son	22	No	Yes	Less than every month	No	Yes and admitted	Do not know	Do not know	Do not know	Poisoning	No	No	3.32922655715264
875	No	Female	47	Sweden	Sweden	Yes	No	Not on sick-leave nor unemployed	Rural	Secondary school	No	No	Yes	No	Daughter	21	Yes	Yes	Every day	Yes, part-time	Yes and admitted	Yes, resulting in contact with healthcare services	Yes	Yes	Violent means	No	No	2.53798767967146
876	Yes	Female	45	Other	Other	Yes	Yes	Sick-leave	Larger city (population >=200,000)	Secondary school	No	No	Yes	No	Daughter	19	Yes	Yes	At least every week	Yes, part-time	Yes and admitted	Yes, with no contact with healthcare services	Yes	Yes	Violent means	No	Yes	4.26830937713895
877	No	Male	48	Sweden	Sweden	Yes	No	Not on sick-leave nor unemployed	Rural	Secondary school	Yes	No	Yes	No	Daughter	23	Yes	Yes	At least every week	No	Yes and admitted	Yes, resulting in contact with healthcare services	Yes	Do not know	Violent means	No	Yes	2.23408624229979
879	No	Female	47	Sweden	Sweden	Yes	Yes	Not on sick-leave nor unemployed	Rural	Secondary school	Yes	No	No	No	Son	22	Yes	Yes	Every day	Yes, full-time	No	No	Do not know	Do not know	Violent means	No	Yes	4.51745379876797
883	No	Male	51	Sweden	Sweden	Yes	Yes		Rural	University >=3 years	Yes	Debuting more than 10 years ago	No	No	Son	18	Yes	No	Every day	Yes, full-time	No	No	No	No	Violent means	Yes	Yes	5.45106091718001
884	No	Female	54	Sweden	Sweden	Yes	Yes	Not on sick-leave nor unemployed	Rural	Elementary school or less	Yes	No	Yes	No	Son	23	Yes	Yes	Every day	Yes, part-time	Yes but not admitted	No	No	No	Violent means	Yes	Yes	2.12731006160164
885	No	Male	54	Sweden	Sweden	No	Yes	Not on sick-leave nor unemployed	Small city (population <50,000)	Elementary school or less	No	No	No	No	Son	28	No	Yes	Every day	No	No	No	No	No	Violent means	Yes	Yes	3.58658453114305
886	No	Male	53	Sweden	Sweden	Yes	Yes	Not on sick-leave nor unemployed	Rural	University <3 years	No	No	Yes	No	Son	30	No	Yes	At least every month	No	No	No	No	No	Poisoning	No	No	5.23203285420945
888	Yes	Male	57	Sweden	Sweden	Yes	No	Not on sick-leave nor unemployed	Rural	Elementary school or less	Yes	No	Yes	No	Son	23	Yes	Yes	Every day	Yes, part-time	Do not know	No	No	No	Violent means	No	Yes	2.12731006160164
889	No	Female	54	Sweden	Sweden	Yes	Yes	Not on sick-leave nor unemployed	Rural	University >=3 years	Yes	No	No	No	Son	18	Yes	No	Every day	Yes, full-time	No	No	No	No	Violent means	No	Yes	5.43737166324435
891	No	Female	60	Other	Other	Yes	No	Not on sick-leave nor unemployed	Town (population <10,000)	Elementary school or less	No	No	No	No	Son	21	Yes	Yes	Every day	Yes, full-time	No	No	No	No	Violent means	Yes	Yes	3.45516769336071
892	No	Male	60	Sweden	Sweden	Yes	Yes	Unemployed	Mid-sized city (population <200,000)	Secondary school	Yes	No	Yes	No	Daughter	22	Yes	Yes	At least every week	Yes, part-time	Yes and admitted	No	No	No	Violent means	No	No	3.9315537303217
908	No	Male	53	Sweden	Sweden	Yes	Yes	Not on sick-leave nor unemployed	Town (population <10,000)	Secondary school	Yes	No	Yes	No	Son	25	Yes	Yes	At least every week	Yes, part-time	No	No	No	No	Poisoning	No	Yes	5.15811088295688
930	Yes	Male	45	Sweden	Sweden	Yes	No	Not on sick-leave nor unemployed	Larger city (population >=200,000)	University <3 years	Yes	Debuting during the last 10 years, before loss	No	No	Daughter	21	Yes	Yes	At least every week	Yes, full-time	Yes but not admitted	Yes, resulting in contact with healthcare services	Yes	Do not know	Poisoning	No	Yes	4.10951403148528
937	No	Male	47	Sweden	Sweden	Yes	No	Not on sick-leave nor unemployed	Larger city (population >=200,000)	Secondary school	Yes	No	Yes	No	Son	23	No	Yes	At least every month	No	Yes and admitted	Do not know	No	Do not know		No	Yes	4.50102669404517
938	No	Female	41	Sweden	Sweden	Yes	Yes	Not on sick-leave nor unemployed	Rural	Secondary school	No	Debuting more than 10 years ago	Yes	Yes	Daughter	21	Yes	Yes	At least every week	No		Yes, resulting in contact with healthcare services	Do not know	Yes	Violent means	No	No	3.67967145790554
941	No	Female	57	Sweden	Sweden	Yes	Yes	Not on sick-leave nor unemployed	Town (population <10,000)	University <3 years	Yes	No	Yes	No	Son	26	Yes	Yes	Every day	No	Yes and admitted	No	No	Do not know	Violent means	No	Yes	2.76522929500342
942	No	Male	61	Sweden	Sweden	Yes	Yes	Not on sick-leave nor unemployed	Town (population <10,000)	University >=3 years	Yes	No	Yes	Yes	Son	26	Yes	Yes	At least every week	No	Yes and admitted	No	No	Yes	Violent means	No	Yes	2.8145106091718
953	Yes	Female	45	Sweden	Sweden	Yes	Yes	Not on sick-leave nor unemployed	Small city (population <50,000)	Elementary school or less	No	Debuting more than 10 years ago	Yes	No	Son	21	Yes	Yes	Every day	Yes, full-time	No	No	No	No	Violent means	No	Yes	5.65913757700205
954	No	Female	49	Sweden	Sweden	Yes	Yes	Not on sick-leave nor unemployed	Mid-sized city (population <200,000)	University >=3 years	No	No	Yes	No	Daughter	24	Yes	Yes	At least every week	No	Yes but not admitted	No	Yes	No	Poisoning	No	Yes	2.83915126625599
960	No	Male	72	Sweden	Sweden	Yes	Yes	Not on sick-leave nor unemployed	Small city (population <50,000)	Secondary school	No	No	Yes	No	Daughter	24	Yes	Yes	At least every month	No	Yes but not admitted	Do not know	Do not know	Do not know	Poisoning	No	Yes	2.95140314852841
967	No	Male	60	Sweden	Sweden	Yes	Yes	Not on sick-leave nor unemployed	Rural	Secondary school	Yes	No	No	No	Son	29	Yes	Yes	Every day	No	No	No	No	No	Violent means	Yes	No	4.32032854209446
969	No	Male	54	Sweden	Sweden	Yes	Yes	Not on sick-leave nor unemployed	Mid-sized city (population <200,000)	University >=3 years	No	No	No	No	Son	30	Yes	Yes	At least every week	No	Yes and admitted	No	No	Yes	Violent means	No	Yes	4.42984257357974
970	No	Male	40	Sweden	Other	Yes	No	Not on sick-leave nor unemployed	Small city (population <50,000)	Secondary school	No	Debuting during the last 10 years, before loss	No	No	Daughter	18	Yes	Yes	At least every week	Yes, part-time	Yes and admitted	Yes, resulting in contact with healthcare services	No	Do not know	Violent means	No	Yes	4.46543463381246
971	Yes	Female	55	Sweden	Sweden	Yes	Yes	Not on sick-leave nor unemployed	Larger city (population >=200,000)	University <3 years	No	Debuting more than 10 years ago	No	No	Son	26	Yes	Yes	At least every week	No	Yes and admitted	Yes, resulting in contact with healthcare services	Yes	Yes	Violent means	No	No	4.61054072553046
977	No	Male	48	Sweden	Sweden	Yes	Yes	Not on sick-leave nor unemployed	Small city (population <50,000)	Secondary school	No	No	Yes	No	Son	19	Yes	Yes	Every day	Yes, full-time	No	No	No	No	Violent means	Yes	Yes	2.63381245722108
978	No	Male	52	Sweden	Sweden	Yes	Yes	Unemployed	Mid-sized city (population <200,000)	Secondary school	No	No	Yes	No	Daughter	26	No	Yes	At least every month	No	Do not know	No	No	No	Violent means	No	No	4.84325804243669
982	No	Female	48	Sweden	Sweden	Yes	Yes	Not on sick-leave nor unemployed	Larger city (population >=200,000)	Elementary school or less	No	No	Yes	No	Son	21	Yes	Yes	Every day	Yes, part-time	No	No	No	No	Violent means	No	Yes	4.47091033538672
990	Yes	Female	50	Sweden	Sweden	Yes	Yes	Not on sick-leave nor unemployed	Town (population <10,000)	Secondary school	Yes	No	No	No	Daughter	18	Yes	Yes	Every day	Yes, full-time	No	Yes, with no contact with healthcare services	No	No	Violent means	No	Yes	3.26078028747433
993	Yes	Male	50	Sweden	Sweden	No	No	Not on sick-leave nor unemployed	Town (population <10,000)	Secondary school	No	Debuting during the last 10 years, before loss	Yes	No	Daughter	22	Yes	Yes	At least every week	No	Yes and admitted	Yes, with no contact with healthcare services	Do not know	Do not know	Violent means	No	Yes	4.38877481177276
994	No	Female	51	Sweden	Sweden	No	No	Not on sick-leave nor unemployed	Mid-sized city (population <200,000)	University >=3 years	No	No	Yes	Yes	Daughter	22	Yes	Yes	At least every week	No	Yes and admitted	Yes, resulting in contact with healthcare services	Yes	Do not know	Violent means	No	Yes	4.59137577002053
997	No	Female	50	Sweden	Sweden	Yes	Yes	Not on sick-leave nor unemployed	Mid-sized city (population <200,000)	Secondary school	No	No	Yes	No	Son	30	Yes	Yes	Every day	No	Do not know	Do not know	Do not know	Do not know	Violent means	No	Yes	3.98631074606434
999	No	Male	53	Sweden	Sweden	Yes	No	Not on sick-leave nor unemployed	Rural	Elementary school or less	Yes	No	No	Yes	Son	25	Yes	Yes	Every day	Yes, full-time	Do not know	No	No	No	Violent means	Yes	Yes	5.48665297741273
1000	No	Male	56	Sweden	Sweden	Yes	Yes	Not on sick-leave nor unemployed	Town (population <10,000)	University >=3 years	No	No		Yes	Son	20	Yes	Yes	At least every week	No	Yes and admitted	No	No	No	Violent means	No	No	4.19712525667351
1001	No	Male	63	Sweden	Sweden	Yes	No	Not on sick-leave nor unemployed	Rural	Elementary school or less	No	No	No	No	Son	31	Yes	Yes	At least every month	No	Do not know	No	No	No	Violent means	No	Yes	4.40793976728268
1004	Yes	Male	50	Sweden	Sweden	Yes	No	Sick-leave	Mid-sized city (population <200,000)	Secondary school		Debuting during the last 10 years, before loss	Yes	Yes	Son	25	Yes	Yes	At least every week	No	Do not know	No	No	No	Violent means	No	Yes	2.34086242299795
1007	No	Female	54	Sweden	Sweden	Yes	Yes	Not on sick-leave nor unemployed	Town (population <10,000)	Secondary school	Yes	Debuting more than 10 years ago	Yes	No	Daughter	28	Yes	Yes	Every day	No	Yes but not admitted	No	Yes	Yes	Violent means	No	Yes	3.41683778234086
1008	No	Male	58	Sweden	Sweden	Yes	Yes	Not on sick-leave nor unemployed	Town (population <10,000)	Elementary school or less	No	No	No	No	Daughter	28	Yes	Yes	At least every week	No	No	No	No	No	Violent means	No	Yes	3.29089664613279
1009	Yes	Female	59	Sweden	Sweden	Yes	Yes	Sick-leave	Town (population <10,000)	Secondary school	Yes	No	Yes	No	Daughter	24	Yes	Yes	Every day	Yes, part-time	Yes but not admitted	Yes, with no contact with healthcare services	Yes	Do not know	Violent means	Yes	Yes	4.5284052019165
1015	Yes	Female	48	Sweden	Sweden	Yes	Yes	Not on sick-leave nor unemployed	Town (population <10,000)	Secondary school	Yes	No	No	No	Daughter	21	Yes	Yes	Every day	No	No	No	No	No	Violent means	No	Yes	1.83162217659138
1021	Yes	Male	49	Sweden	Sweden	Yes	No	Not on sick-leave nor unemployed	Mid-sized city (population <200,000)	Elementary school or less	No	No	Yes	No	Daughter	21	No	Yes	At least every week	No	Yes but not admitted	No	No	Yes	Poisoning	No	Yes	2.23134839151266
1023	No	Female	56	Sweden	Sweden	Yes	Yes	Not on sick-leave nor unemployed	Town (population <10,000)	University <3 years	Yes	No	Yes	No	Son	29	Yes	Yes	Every day	No	No	No	No	No	Violent means	No	No	4.97741273100616
1024	No	Male	59	Sweden	Sweden	Yes	Yes	Not on sick-leave nor unemployed	Rural	Elementary school or less		No	Yes	No	Son	29	Yes	Yes	Every day	No	No	No	No	No	Violent means	No	No	5.34154688569473
1025	No	Male	73	Sweden	Sweden	Yes	No	Not on sick-leave nor unemployed	Rural	University <3 years	No	No	Yes	No	Daughter	29	No	Yes	Less than every month	No	Do not know	Do not know	Do not know	Do not know		No	No	2.68035592060233
1026	No	Female	54	Sweden	Sweden	Yes	Yes	Not on sick-leave nor unemployed	Rural	University >=3 years	No	No	Yes	Yes	Son	26	Yes	Yes	At least every week	No	Yes and admitted	No	No	Yes	Violent means	No	Yes	1.93292265571526
1028	No	Male	53	Sweden	Sweden	Yes	Yes	Not on sick-leave nor unemployed	Larger city (population >=200,000)	University >=3 years	No	No	Yes	No	Son	21	Yes	Yes	Every day	No	Yes and admitted	Yes, resulting in contact with healthcare services	Yes	No	Violent means	No	No	2.46406570841889
1032	No	Male	58	Sweden	Sweden	Yes	No	Not on sick-leave nor unemployed	Larger city (population >=200,000)	Elementary school or less	No	Debuting more than 10 years ago	No	No	Daughter	21	No	Yes	At least every month	No		Do not know	Do not know	Do not know	Poisoning	No	Yes	5.57426420260096
1047	No	Male	62	Sweden	Sweden	Yes	Yes	Not on sick-leave nor unemployed	Rural	Elementary school or less	No	No	No	No	Son	30	Yes	Yes	At least every week	No	Yes and admitted	No	Yes	Yes	Violent means	No	No	5.51129363449692
1052	No	Male	59	Sweden	Sweden	Yes	Yes	Not on sick-leave nor unemployed	Small city (population <50,000)	University >=3 years	No	No	No	No	Son	21	Yes	Yes	At least every month	No	Yes and admitted	No	No	No	Violent means	No	Yes	2.32169746748802
1054	No	Female	51	Sweden	Sweden	Yes	Yes	Not on sick-leave nor unemployed	Rural	Secondary school		No	No	No	Son	27	Yes	Yes	At least every month	No	Yes and admitted	Do not know	Do not know	Do not know	Violent means	No	No	4.85694729637235
1057	No	Male	51	Sweden	Sweden	Yes	Yes	Not on sick-leave nor unemployed	Mid-sized city (population <200,000)	University <3 years	No	No	Yes	No	Son	24	Yes	Yes	At least every week	No	Yes but not admitted	No	No	No	Violent means	No	Yes	4.47638603696099
1058	No	Female	55	Sweden	Sweden	Yes	Yes	Not on sick-leave nor unemployed	Rural	University >=3 years	No	Debuting during the last 10 years, before loss	No	No	Son	20	Yes	Yes	At least every week	Yes, part-time	Yes and admitted	Do not know	No	No	Violent means	No	Yes	4.15879534565366
1059	Yes	Male	56	Sweden	Sweden	Yes	Yes	Sick-leave	Town (population <10,000)	University >=3 years	No	Debuting during the last 10 years, before loss	No	No	Son	20	Yes	Yes	At least every week	Yes, part-time	Yes and admitted	Do not know	No	No	Violent means	No	Yes	4.15879534565366
1060	No	Female	59	Sweden	Sweden	Yes	No	Not on sick-leave nor unemployed	Rural	Secondary school	No	No	No	No	Son	26	Yes	Yes	Every day	Yes, full-time	No	No	No	No	Violent means	Yes	Yes	2.5160848733744
1061	No	Female	50	Sweden	Sweden	Yes	Yes	Not on sick-leave nor unemployed			Yes	No	Yes	Yes	Daughter	19	Yes	Yes	Every day	Yes, full-time	No	Yes, with no contact with healthcare services	No	No	Violent means	No	Yes	1.87268993839836
1066	No	Female	52	Sweden	Sweden	Yes	Yes	Not on sick-leave nor unemployed	Small city (population <50,000)	University >=3 years	Yes	No	No	Yes	Daughter	21	Yes	Yes	At least every week	No	Yes and admitted	No	Yes	Yes	Poisoning	No	Yes	2.30527036276523
1067	Yes	Female	55	Sweden	Sweden	Yes	No	Not on sick-leave nor unemployed	Mid-sized city (population <200,000)	University <3 years	Yes	Debuting more than 10 years ago	No	No	Son	21	Yes	Yes	Every day	Yes, full-time	Yes and admitted	No	No	No	Violent means	No	No	2.94045174537988
1071	No	Male	48	Sweden	Sweden	Yes	Yes	Not on sick-leave nor unemployed	Larger city (population >=200,000)	Secondary school	No	No	No	No	Daughter	22	Yes	Yes	At least every week	No	Yes and admitted	Yes, resulting in contact with healthcare services	Yes	Do not know	Poisoning	No	No	4.76933607118412
1082	No	Female	45	Sweden	Other	No	Yes	Not on sick-leave nor unemployed	Larger city (population >=200,000)	Secondary school	Yes	Debuting during the last 10 years, before loss	No	No	Daughter	22	Yes	Yes	Every day	No	Yes and admitted	No	Do not know	Do not know	Violent means	No	Yes	2.69678302532512
1083	Yes	Female	47	Sweden	Sweden	Yes	Yes	Sick-leave	Mid-sized city (population <200,000)	Elementary school or less	Yes	Debuting more than 10 years ago	No	Yes	Son	19	Yes	Yes	Every day	Yes, full-time	No	No	No	No	Violent means	No	Yes	2.55989048596851
1084	No	Male	55	Sweden	Other	Yes	Yes	Not on sick-leave nor unemployed	Mid-sized city (population <200,000)	Secondary school	Yes	No	Yes	No	Son	19	Yes	Yes	Every day	Yes, full-time	No	No	No	No	Violent means	No	Yes	2.55989048596851
1085	Yes	Male	53	Other	Other	Yes	Yes	Not on sick-leave nor unemployed	Larger city (population >=200,000)	Elementary school or less	No	No	No	No	Son	20	Yes	Yes	Every day	Yes, full-time	No	No	No	No	Violent means	No	Yes	3.96440793976728
1086	Yes	Female	53	Sweden	Sweden	Yes	Yes	Not on sick-leave nor unemployed	Larger city (population >=200,000)	Secondary school	No	No	Yes	Yes	Son	21	Yes	Yes	Every day	Yes, full-time	No	No	No	No	Violent means	No	Yes	3.94798083504449
1088	No	Female	50	Sweden	Sweden	Yes	Yes	Not on sick-leave nor unemployed	Small city (population <50,000)	University >=3 years	No	No	Yes	No	Son	22	Yes	Yes	Every day	Yes, full-time	No	No	No	No	Violent means	No	Yes	3.97809719370294
1091	Yes	Female	38	Sweden	Other	Yes	Yes	Not on sick-leave nor unemployed	Small city (population <50,000)	Secondary school	No	No	Yes		Daughter	16	Yes	Yes	At least every week	No	Yes and admitted	Yes, resulting in contact with healthcare services	Yes	No	Violent means	No	No	5.43737166324435
1092	Yes	Female	45	Sweden	Sweden	Yes	No	Not on sick-leave nor unemployed	Town (population <10,000)	University <3 years	Yes	Debuting during the last 10 years, before loss	No	Yes	Daughter	16	Yes	Yes	Every day	Yes, full-time	Yes but not admitted	Yes, resulting in contact with healthcare services	No	No	Violent means	No	No	4.77754962354552
1094	No	Male	48	Sweden	Sweden	Yes	No	Not on sick-leave nor unemployed	Larger city (population >=200,000)	Secondary school	Yes	No	No	No	Daughter	19	Yes	Yes	At least every month	No	Yes and admitted	Yes, with no contact with healthcare services	Do not know	Yes	Violent means		No	3.59206023271732
1096	No	Female	49	Sweden	Sweden	Yes	Yes	Not on sick-leave nor unemployed	Rural	Elementary school or less	No	No	Yes	No	Son	25	Yes	Yes	Every day	Yes, full-time	Yes and admitted	No	No	Yes	Violent means	No	Yes	2.24503764544832
1102	No	Female	50	Sweden	Sweden	Yes	Yes	Not on sick-leave nor unemployed	Rural	Secondary school	Yes	No	Yes	Yes	Son	25	Yes	Yes	Every day	Yes, full-time	Yes and admitted	No	No	No	Violent means	Yes	Yes	4.50102669404517
1103	Yes	Female	52	Sweden	Sweden	Yes	Yes	Not on sick-leave nor unemployed	Small city (population <50,000)	Secondary school	No	Debuting during the last 10 years, before loss	Yes	No	Son	27	Yes	Yes	At least every week	No	Yes but not admitted	No	No	No	Violent means	No	No	2.85284052019165
1106	No	Female	50	Sweden	Sweden	Yes	Yes	Not on sick-leave nor unemployed	Larger city (population >=200,000)	University >=3 years	Yes	No	Yes	Yes	Son	29	Yes	Yes	At least every week	No	Yes but not admitted	No	No	No	Violent means	No	Yes	5.492128678987
1107	Yes	Female	53	Sweden	Sweden	Yes	No	Not on sick-leave nor unemployed	Small city (population <50,000)	University <3 years	No	No	No	No	Son	26	Yes	No	At least every week	No	Do not know	No	No	No	Violent means	No	Yes	5.20739219712526
1110	No	Male	60	Sweden	Sweden	Yes	Yes	Not on sick-leave nor unemployed	Rural	Elementary school or less	No	No	Yes	No	Son	29	Yes	Yes	At least every week	No	Yes and admitted	Do not know	Yes	Yes	Poisoning	No	Yes	2.46406570841889
1112	No	Female	61	Sweden	Sweden	Yes	Yes	Not on sick-leave nor unemployed	Rural	Elementary school or less	Yes	No	Yes	No	Son	29	Yes	Yes	At least every week	No	Yes and admitted	Yes, resulting in contact with healthcare services	Yes	Yes	Poisoning	No	Yes	2.46406570841889
1114	No	Male	60	Sweden	Sweden	Yes	No	Not on sick-leave nor unemployed	Small city (population <50,000)	University <3 years	No	No	No	No	Son	26	Yes	No	At least every week	No	No	No	Do not know	Do not know	Violent means	Yes	Yes	5.20739219712526
1116	No	Male	68	Sweden	Sweden	No	Yes	Not on sick-leave nor unemployed	Rural	Secondary school	Yes	Debuting more than 10 years ago	Yes	No	Son	30	No	Yes	Less than every month	No	Yes and admitted	Do not know	Do not know	Do not know	Violent means	No	No	4.73648186173854
1118	No	Female	59	Sweden	Sweden	Yes	No	Not on sick-leave nor unemployed	Larger city (population >=200,000)	University >=3 years	Yes	No	No	No	Son	23	Yes	Yes	At least every week	Yes, part-time	Yes and admitted	No	No	No	Poisoning	No	Yes	3.37850787132101
1124	No	Female	46	Sweden	Sweden	Yes	Yes	Sick-leave	Small city (population <50,000)	Secondary school	No	Debuting during the last 10 years, before loss	No	No	Son	19	Yes	Yes	Every day	Yes, full-time	No	No	Yes	Do not know	Violent means	No	No	6.2943189596167
1126	No	Female	61	Sweden	Sweden	Yes	Yes	Not on sick-leave nor unemployed	Small city (population <50,000)	Secondary school	Yes	No	No	Yes	Daughter	25	Yes	Yes	At least every week	No	No	No	No	No	Violent means	No	Yes	4.42710472279261
1127	Yes	Male	62	Sweden	Sweden	Yes	Yes	Unemployed	Small city (population <50,000)	Secondary school	No	No	No	No	Daughter	25	Yes	Yes	At least every week	No	No	No	Do not know	No	Violent means	No	Yes	4.33401779603012
1132	Yes	Male	58	Sweden	Sweden	Yes	Yes	Not on sick-leave nor unemployed	Larger city (population >=200,000)	University >=3 years	Yes	Debuting more than 10 years ago	Yes	No	Daughter	20	Yes	Yes	At least every week	Yes, part-time	Yes but not admitted	No	No	No		No	No	2.46954140999316
1136	No	Female	46	Sweden	Sweden	Yes	No	Not on sick-leave nor unemployed	Town (population <10,000)	Secondary school	No	No	Yes	No	Son	25	Yes	Yes	At least every week	No	No	No	No	No	Violent means	No	No	2.49144421629021
1138	Yes	Female	56	Sweden	Sweden	Yes	No	Sick-leave	Rural	Secondary school	Yes	Debuting more than 10 years ago	Yes	No	Son	24	Yes	Yes	Every day	No	Yes and admitted	Yes, resulting in contact with healthcare services	No	Yes	Poisoning	No	Yes	5.31143052703628
1142	Yes	Female	54	Sweden	Sweden	Yes	Yes	Not on sick-leave nor unemployed	Town (population <10,000)	University >=3 years	No	No	No	No	Son	22	Yes	Yes	Every day	No	Yes but not admitted	No	No	No	Poisoning	No	Yes	5.58795345653662
1143	No	Male	62	Sweden	Sweden	Yes	Yes	Not on sick-leave nor unemployed	Rural	University >=3 years	No	No	Yes	No	Son	23	Yes	Yes	At least every month	No	No	No	No	Yes	Violent means	No	Yes	4.37234770704997
1146	No	Male	54	Sweden	Sweden	Yes	Yes	Not on sick-leave nor unemployed	Small city (population <50,000)	University <3 years	No	No	No	Yes	Son	20	Yes	Yes	At least every week	No	Yes but not admitted	No	No	No	Violent means	No	Yes	2.53251197809719
1150	No	Female	51	Sweden	Sweden	Yes	Yes	Not on sick-leave nor unemployed	Town (population <10,000)	Secondary school	No	No	Yes	No	Son	21	Yes	Yes	Every day	Yes, full-time	No	No	No	No	Violent means	Yes	Yes	4.19438740588638
1152	Yes	Female	55	Sweden	Sweden	Yes	Yes	Not on sick-leave nor unemployed	Town (population <10,000)	Elementary school or less	No	No	No	No	Son	30	Yes	Yes	Every day	No	No	No	No	No	Violent means	No	No	4.43258042436687
1156	No	Male	57	Sweden	Sweden	No	No	Not on sick-leave nor unemployed	Town (population <10,000)	Secondary school	No	No	No	No	Daughter	29	No	Yes	Less than every month	No	Do not know	Do not know	Do not know	Do not know		No	No	4.64065708418891
1158	Yes	Female	45	Sweden	Sweden	Yes	Yes	Not on sick-leave nor unemployed	Small city (population <50,000)	Elementary school or less		No	No	No	Son	21	Yes	Yes	Every day	No	Yes but not admitted	No	No	No	Violent means	No	Yes	5.54688569472964
1161	No	Female	59	Sweden	Sweden	Yes	Yes	Not on sick-leave nor unemployed	Town (population <10,000)	University >=3 years	Yes	No	Yes	No	Son	26	Yes	Yes	Every day	Yes, full-time	Yes but not admitted	No	No	No		Yes	Yes	2.62012320328542
1162	No	Male	60	Sweden	Sweden	Yes	Yes	Not on sick-leave nor unemployed	Town (population <10,000)	University >=3 years	Yes	No	Yes		Son	26	Yes	Yes	Every day	Yes, full-time	Yes but not admitted	No	No	No		No	Yes	2.5845311430527
1164	No	Female	55	Sweden	Sweden	Yes	Yes	Not on sick-leave nor unemployed	Town (population <10,000)	Secondary school	Yes	No	Yes	Yes	Son	31	Yes	Yes	Every day	No	Yes and admitted	Yes, resulting in contact with healthcare services	Yes	No	Poisoning	Yes	Yes	3.51540041067762
1165	No	Male	57	Sweden	Sweden	Yes	Yes	Not on sick-leave nor unemployed	Small city (population <50,000)	Elementary school or less	Yes	No	Yes	Yes	Son	31	Yes	Yes	Every day	No	Yes and admitted	Yes, resulting in contact with healthcare services	Yes	No	Poisoning	Yes	Yes	3.51540041067762
1168	No	Female	40	Sweden	Sweden	Yes	No	Not on sick-leave nor unemployed	Mid-sized city (population <200,000)	Secondary school	No	No	No	No	Son	21	Yes	Yes	Every day	Yes, full-time	Yes but not admitted	No	No	No	Violent means	No	Yes	4.79671457905544
1170	No	Female	42	Sweden	Sweden	Yes	No	Not on sick-leave nor unemployed	Small city (population <50,000)	Secondary school	No	No	No	No	Daughter	18	Yes	Yes	Every day	Yes, full-time	Do not know	Yes, with no contact with healthcare services	No	No	Violent means	Yes	Yes	4.40793976728268
1173	No	Female	54	Sweden	Sweden	Yes	Yes	Not on sick-leave nor unemployed	Town (population <10,000)	Elementary school or less	Yes	No	Yes	No	Son	29	Yes	Yes	At least every week	No	No	No	No	No	Violent means	No	Yes	4.435318275154
1174	No	Male	55	Sweden	Sweden	Yes	Yes	Not on sick-leave nor unemployed	Town (population <10,000)	Elementary school or less	Yes	No	Yes	No	Son	29	Yes	Yes	At least every week	No	No	No	No	No	Violent means	No	Yes	4.4517453798768
1176	No	Female	63	Sweden	Sweden	No	Yes	Not on sick-leave nor unemployed	Larger city (population >=200,000)	Secondary school	No	No	No	No	Daughter	31	Yes	Yes	At least every week	No	Yes and admitted	No	No	Do not know	Violent means	No	No	2.3025325119781
1177	No	Male	47	Sweden	Other	No	Yes	Sick-leave	Small city (population <50,000)	Secondary school	No	No	Yes	No	Daughter	22	Yes	Yes	At least every week	No	Yes but not admitted	Yes, resulting in contact with healthcare services	Do not know	Do not know	Violent means	No	Yes	4.11772758384668
1178	No	Female	47	Sweden	Sweden	No	Yes	Not on sick-leave nor unemployed	Small city (population <50,000)	University <3 years	Yes	Debuting during the last 10 years, before loss	No	No	Daughter	22	Yes	Yes	At least every week	No	Yes and admitted	Yes, resulting in contact with healthcare services	Yes	Do not know	Violent means	No	Yes	3.97809719370294
1186	Yes	Female	49	Sweden	Sweden	Yes	Yes	Sick-leave	Larger city (population >=200,000)	Secondary school	Yes	Debuting during the last 10 years, before loss	Yes	No	Daughter	29	Yes	Yes	Every day	No	Yes and admitted	No	Yes	No	Poisoning	No	Yes	3.99726214921287
1187	Yes	Male	50	Sweden	Sweden	Yes	Yes	Not on sick-leave nor unemployed	Small city (population <50,000)	Secondary school	No	No	Yes	No	Daughter	16	Yes	Yes	Every day	Yes, full-time	No	Do not know	No	No	Violent means	No	Yes	3.69062286105407
1190	No	Female	52	Sweden	Sweden	Yes	No	Not on sick-leave nor unemployed	Small city (population <50,000)	Elementary school or less	Yes	No	Yes	Yes	Son	26	Yes	Yes	At least every week	No	No	No	No	No	Violent means	No	Yes	2.17659137577002
1192	No	Female	52	Sweden	Sweden	Yes	Yes	Not on sick-leave nor unemployed	Small city (population <50,000)	University >=3 years	No	No	Yes	Yes	Daughter	16	Yes	Yes	Every day	Yes, full-time	No	Yes, with no contact with healthcare services	No	No	Violent means	No	Yes	3.71252566735113
1195	No	Female	54	Sweden	Sweden	Yes	Yes	Not on sick-leave nor unemployed	Rural	Secondary school	No	No	No	Yes	Son	28	Yes	Yes	Every day	No	No	No	No	No	Violent means	No	Yes	3.67693360711841
1205	Yes	Male	60	Sweden	Sweden	Yes	No	Not on sick-leave nor unemployed	Mid-sized city (population <200,000)	Elementary school or less	No	No	No	No	Son	26	Yes	Yes	At least every week	No	Yes and admitted	Yes, resulting in contact with healthcare services	Yes	No	Violent means	No	Yes	2.27515400410678
1206	No	Male	58	Sweden	Sweden	Yes	Yes	Not on sick-leave nor unemployed	Town (population <10,000)	Secondary school	No	No	No	No	Daughter	28	Yes	Yes	Less than every month	No	Yes but not admitted	No	No	Yes	Poisoning	No	No	4.23545516769336
1209	No	Female	60	Sweden	Sweden	Yes	Yes	Not on sick-leave nor unemployed	Town (population <10,000)	Secondary school	Yes	No	Yes	No	Daughter	28	Yes	Yes	Every day	No	Yes and admitted	No	No	Yes	Poisoning	No	No	4.23545516769336
1210	Yes	Female	63	Sweden	Sweden	Yes	Yes	Not on sick-leave nor unemployed	Larger city (population >=200,000)	Secondary school	No	Debuting during the last 10 years, before loss	No	Yes	Son	24	Yes	Yes	At least every week	No	Yes and admitted	Yes, resulting in contact with healthcare services	Yes	No	Violent means	No	Yes	2.21218343600274
1211	No	Male	61	Sweden	Sweden	Yes	No	Not on sick-leave nor unemployed	Town (population <10,000)	University >=3 years	No	Debuting more than 10 years ago	Yes	No	Son	27	Yes	Yes	At least every week	No	Yes and admitted	Yes, with no contact with healthcare services	Yes	Yes	Violent means	No	Yes	5.28131416837782
1213	Yes	Female	39	Sweden	Sweden	Yes	Yes	Not on sick-leave nor unemployed	Small city (population <50,000)	Secondary school	No	Debuting during the last 10 years, before loss	Yes	No	Daughter	16	Yes	Yes	Every day	Yes, full-time	Yes but not admitted	Yes, resulting in contact with healthcare services	Do not know	Yes	Violent means	No	No	2.33812457221081
1219	No	Male	50	Sweden	Sweden	Yes	Yes	Not on sick-leave nor unemployed	Rural	University >=3 years	Yes	No	Yes	No	Daughter	18	Yes	Yes	At least every week	Yes, full-time	Do not know	No	No	No	Violent means	Yes	Yes	5.93839835728953
1220	No	Female	50	Sweden	Sweden	Yes	Yes	Not on sick-leave nor unemployed	Rural	University >=3 years	Yes	No	Yes	No	Daughter	18	Yes	Yes	At least every week	No	No	Do not know	No	No	Violent means	Yes	Yes	5.94113620807666
1237	Yes	Female	50	Sweden	Sweden	Yes	Yes	Not on sick-leave nor unemployed	Small city (population <50,000)	Secondary school	Yes	No	Yes	Yes	Son	29	Yes	Yes	Every day	No	Yes but not admitted	No	No	No	Violent means	No	Yes	2.43668720054757
1240	No	Male	51	Sweden	Sweden	Yes	No	Not on sick-leave nor unemployed	Rural	Elementary school or less	Yes	No	Yes	No	Son	26	Yes	Yes	At least every week	No	No	No	No	No	Violent means	No	Yes	2.69130732375086
1246	No	Male	55	Sweden	Sweden	Yes	Yes	Not on sick-leave nor unemployed	Mid-sized city (population <200,000)	University >=3 years	No	No	No	No	Son	23	Yes	Yes	Every day	No	Yes but not admitted	No	No	No	Violent means	Yes	Yes	3.14852840520192
1250	No	Female	56	Sweden	Sweden	Yes	Yes	Not on sick-leave nor unemployed	Mid-sized city (population <200,000)	University >=3 years		No	No	No	Son	24	Yes	Yes	At least every week	No	Yes but not admitted	No	No	No	Violent means	No	Yes	3.14852840520192
1256	No	Male	62	Sweden	Sweden	Yes	No	Unemployed	Larger city (population >=200,000)	University >=3 years	Yes	No	Yes	No	Son	30	Yes	Yes	At least every month	No	Yes and admitted	Yes, resulting in contact with healthcare services	Yes	Yes	Poisoning	No	Yes	3.28815879534565
1257	No	Male	63	Sweden	Sweden	Yes	No	Not on sick-leave nor unemployed	Rural	Elementary school or less	No	No	Yes	No	Daughter	19	Yes	Yes	At least every week	No	Yes and admitted	Yes, resulting in contact with healthcare services	Do not know	Yes	Violent means	No	Yes	3.72347707049966
1259	No	Female	46	Sweden	Sweden	Yes	No	Not on sick-leave nor unemployed	Mid-sized city (population <200,000)	University >=3 years	No	Debuting more than 10 years ago	Yes	No	Son	27	Yes	Yes	At least every week	No	Yes and admitted	Yes, resulting in contact with healthcare services	Yes	Yes	Violent means	No	Yes	5.23203285420945
1260	No	Male	49	Sweden	Sweden	Yes	Yes	Not on sick-leave nor unemployed	Rural	Elementary school or less	No	No	Yes	Yes	Son	19	Yes	Yes	At least every week	Yes, full-time	No	No	No	No	Violent means	No	Yes	4.10403832991102
1261	No	Female	51	Sweden	Other	Yes	Yes	Sick-leave	Larger city (population >=200,000)	Elementary school or less	No	No	No	Yes	Son	25	Yes	Yes	Every day	No	Do not know	No	No	No	Violent means	Yes	Yes	3.24435318275154
1262	Yes	Female	51	Sweden	Sweden	Yes	Yes	Not on sick-leave nor unemployed	Town (population <10,000)	Secondary school	No	No	Yes	Yes	Son	19	Yes	Yes	Every day	Yes, full-time	No	No	No	No	Violent means	Yes	Yes	4.10403832991102
1263	Yes	Female	52	Sweden	Sweden	Yes	Yes	Not on sick-leave nor unemployed	Small city (population <50,000)	University >=3 years	Yes	Debuting more than 10 years ago	No	Yes	Son	24	Yes	Yes	Every day	No	Yes but not admitted	No	No	No	Poisoning	No	Yes	5.47843942505133
1267	No	Male	41	Sweden	Sweden	Yes	No	Not on sick-leave nor unemployed	Small city (population <50,000)	Secondary school	No	No	No	No	Daughter	18	Yes	Yes	At least every week	Yes, part-time	Yes and admitted	Yes, resulting in contact with healthcare services	Yes	Do not know	Violent means	No	No	5.21560574948665
1269	No	Male	51	Sweden	Sweden	Yes	Yes	Not on sick-leave nor unemployed	Small city (population <50,000)	Secondary school	No	No	Yes	No	Son	25	Yes	Yes	At least every week	No	No	No	No	No	Violent means	No	No	3.52635181382615
1270	No	Female	51	Sweden	Sweden	Yes	Yes	Not on sick-leave nor unemployed	Small city (population <50,000)	Elementary school or less	Yes	No	No	No	Son	25	Yes	Yes	Every day	No	Do not know	No	No	No	Violent means	No	No	3.51266255989049
1280	No	Female	61	Sweden	Sweden	Yes	No	Not on sick-leave nor unemployed	Mid-sized city (population <200,000)	University >=3 years	Yes	No	No	No	Son	23	Yes	Yes	At least every week	No	Yes and admitted	Do not know	Yes	No	Violent means	No	No	5.41820670773443
1281	No	Female	50	Sweden	Sweden	Yes	Yes	Not on sick-leave nor unemployed	Small city (population <50,000)	Secondary school	Yes	No	No	Yes	Son	17	Yes	Yes	Every day	Yes, full-time	No	No	Do not know	No	Violent means	No	No	4.18891170431212
1282	No	Male	52	Sweden	Sweden	Yes	Yes	Not on sick-leave nor unemployed	Small city (population <50,000)	Secondary school	No	No	Yes	No	Son	17	Yes	Yes	Every day	Yes, full-time	Do not know	Do not know	Do not know	Do not know	Violent means	No	No	4.18891170431212
1287	No	Female	50	Sweden	Sweden	Yes	Yes	Not on sick-leave nor unemployed	Mid-sized city (population <200,000)	University >=3 years	Yes	No	No	No	Son	20	Yes	Yes	At least every week	No	Yes and admitted	Yes, resulting in contact with healthcare services	Yes	No	Violent means	No	No	2.78713210130048
1293	No	Female	68	Sweden	Sweden	Yes	No	Not on sick-leave nor unemployed	Small city (population <50,000)	University >=3 years	No	No	Yes	Yes	Son	27	Yes	No	Every day	No	No	No	No	Yes	Violent means	No	No	2.42299794661191
1301	No	Female	42	Sweden	Sweden	Yes	No	Not on sick-leave nor unemployed	Rural	Elementary school or less	No	No	Yes	No	Son	27	Yes	Yes	Every day	No	Do not know	No	Do not know	Do not know	Poisoning	No	Yes	2.48049281314168
1304	No	Female	42	Sweden	Sweden	Yes	Yes	Not on sick-leave nor unemployed	Rural	Secondary school	No	No	No	No	Son	17	Yes	Yes	Every day	Yes, full-time	Yes but not admitted	No	No	No	Violent means	No	Yes	3.47707049965777
1305	No	Male	48	Sweden	Sweden	Yes	Yes	Not on sick-leave nor unemployed	Rural	Elementary school or less	Yes		No	No	Son	17	Yes	Yes	Every day	Yes, full-time	Yes but not admitted	No	No	No	Violent means	Yes	Yes	3.41683778234086
1309	No	Male	55	Sweden	Sweden	Yes	Yes	Not on sick-leave nor unemployed	Rural	Secondary school		No	Yes	No	Daughter	29	No	Yes	At least every week	No	No	Do not know	No	No	Violent means	No	No	2.86379192334018
1312	No	Male	47	Sweden	Sweden	Yes	Yes	Not on sick-leave nor unemployed	Small city (population <50,000)	University >=3 years	Yes	Debuting more than 10 years ago	Yes	No	Daughter	27	No	Yes	Less than every month	No	Yes and admitted	Yes, resulting in contact with healthcare services	Yes	Yes	Violent means	No	No	4.22450376454483
1321	Yes	Female	45	Sweden	Sweden	Yes	Yes	Sick-leave	Small city (population <50,000)	Secondary school	No	Debuting more than 10 years ago	Yes	No	Son	24	Yes	Yes	Every day	Yes, part-time	Yes but not admitted	Do not know	Do not know	Yes	Violent means	No	Yes	3.67145790554415
1322	No	Female	47	Sweden	Sweden	Yes	Yes	Not on sick-leave nor unemployed	Town (population <10,000)	Elementary school or less	No	No	Yes	No	Daughter	20	Yes	Yes	Every day	No	Yes but not admitted	Yes, resulting in contact with healthcare services	Yes	No	Violent means	No	Yes	4.31211498973306
1323	No	Female	51	Sweden	Sweden	Yes	Yes	Not on sick-leave nor unemployed	Town (population <10,000)	University >=3 years	No	Debuting during the last 10 years, before loss	Yes	No	Daughter	22	Yes	Yes	At least every week	Yes, part-time	Yes and admitted	Yes, resulting in contact with healthcare services	Yes	Do not know	Violent means	No	No	3.70704996577687
1325	Yes	Female	57	Sweden	Sweden	Yes	Yes	Not on sick-leave nor unemployed	Mid-sized city (population <200,000)	University >=3 years		No	Yes	No	Son	22	Yes	Yes	Every day	Yes, full-time	No	No	No	No		No	Yes	5.28678986995209
1326	No	Male	61	Sweden	Sweden	Yes	Yes				Yes	No	Yes	No	Daughter	22	Yes	Yes	Every day	Yes, part-time	Yes and admitted	Yes, resulting in contact with healthcare services	Yes	No	Violent means	Yes	No	3.67967145790554
1327	No	Male	61	Sweden	Sweden	Yes	Yes	Not on sick-leave nor unemployed	Mid-sized city (population <200,000)	Secondary school		Debuting during the last 10 years, before loss	Yes	No	Son	22	Yes	Yes	Every day	Yes, full-time	No	No	No	No		No	Yes	5.28678986995209
1331	No	Female	52	Sweden	Sweden	Yes	Yes	Not on sick-leave nor unemployed	Small city (population <50,000)	Secondary school	No	No	Yes	No	Son	29	No	Yes	At least every week	No	No	No	No	No	Violent means	No	Yes	2.85557837097878
1332	No	Male	59	Sweden	Sweden	Yes	Yes	Not on sick-leave nor unemployed	Small city (population <50,000)	University >=3 years	Yes	No	Yes		Son	29	Yes	Yes	At least every week	No	Yes and admitted	No	Do not know	No	Poisoning	No	No	2.47501711156742
1342	No	Female	53	Sweden	Sweden	Yes	Yes	Not on sick-leave nor unemployed	Town (population <10,000)	University >=3 years	Yes	No	No	No	Daughter	29	Yes	Yes	At least every week	No	No	No	Do not know	Do not know	Violent means	No	Yes	2.35455167693361
1346	No	Male	43	Sweden	Sweden	Yes	Yes	Not on sick-leave nor unemployed	Small city (population <50,000)	University <3 years	Yes	No	No	No	Son	21	No	Yes	At least every month	No	Yes but not admitted	No	Do not know	Do not know	Violent means	No	Yes	5.15263518138261
1348	Yes	Female	42	Sweden	Other	Yes	No	Sick-leave	Small city (population <50,000)	Secondary school	Yes	Debuting more than 10 years ago	Yes	No	Son	21	Yes	Yes	At least every week	No	Yes but not admitted	No	No	No	Violent means	No	Yes	3.3264887063655
1349	Yes	Female	49	Sweden	Sweden	Yes	Yes	Not on sick-leave nor unemployed	Larger city (population >=200,000)	University >=3 years	No	No	No	Yes	Daughter	17	Yes	Yes	Every day	Yes, full-time	No	Yes, with no contact with healthcare services	No	No	Violent means	No	Yes	2.26420260095825
1350	Yes	Female	50	Sweden	Sweden	Yes	Yes	Not on sick-leave nor unemployed	Rural	University >=3 years	No	No	No	Yes	Daughter	24	Yes	Yes	Every day	No	Yes but not admitted	No	No	No	Poisoning	No	Yes	5.50855578370979
1351	No	Female	43	Sweden	Sweden	Yes	No	Not on sick-leave nor unemployed	Mid-sized city (population <200,000)	University <3 years	Yes	Debuting more than 10 years ago	Yes	No	Son	23	Yes	Yes	At least every week	No	No	No	Do not know	No	Violent means	No	Yes	5.18001368925394
1360	No	Female	51	Sweden	Sweden	Yes	No	Not on sick-leave nor unemployed	Larger city (population >=200,000)	University <3 years	Yes	Debuting more than 10 years ago	Yes	No	Daughter	22	Yes	Yes	Less than every month	Yes, part-time	Yes and admitted	Yes, resulting in contact with healthcare services	Yes	Yes	Poisoning	No	Yes	5.07597535934292
1372	No	Female	50	Sweden	Other	Yes	No	Not on sick-leave nor unemployed	Larger city (population >=200,000)	Elementary school or less	No	No	Yes	No	Son	19	Yes	Yes	Less than every month	No	No	No	Do not know	No	Violent means	No	No	4.49828884325804
1382	No	Male	43	Sweden	Sweden	No	Yes	Not on sick-leave nor unemployed	Rural	University >=3 years	Yes	No	No	No	Son	21	Yes	Yes	At least every week	No	No	No	Do not know	Do not know	Violent means	No	No	6.22861054072553
1384	Yes	Female	39	Sweden	Other	Yes	Yes	Not on sick-leave nor unemployed	Town (population <10,000)	University >=3 years	No	Debuting during the last 10 years, before loss	Yes	No	Son	22	Yes	Yes	At least every week	No	Yes and admitted	No	No	Do not know	Poisoning	Yes	Yes	3.23066392881588
1385	No	Female	50	Sweden	Sweden	Yes	Yes		Mid-sized city (population <200,000)	Secondary school		No		Yes	Son	30	Yes	Yes	At least every week	No	Do not know	Do not know	No	No	Violent means	No	No	5.4757015742642
1388	No	Male	57	Sweden	Sweden	Yes	Yes	Not on sick-leave nor unemployed	Larger city (population >=200,000)	University >=3 years	Yes	No	Yes	Yes	Daughter	19	Yes	Yes	Every day	Yes, full-time	Yes and admitted	No	Yes	No	Poisoning	Yes	Yes	2.42299794661191
1389	No	Female	55	Sweden	Sweden	Yes	Yes	Not on sick-leave nor unemployed	Larger city (population >=200,000)	University >=3 years	Yes	Debuting more than 10 years ago	Yes	No	Daughter	19	Yes	Yes	Every day	Yes, full-time	Yes and admitted	No	Yes	No	Poisoning	Yes	Yes	2.50513347022587
1390	Yes	Male	51	Sweden	Sweden	Yes	Yes	Not on sick-leave nor unemployed	Small city (population <50,000)	University >=3 years	No	Debuting during the last 10 years, before loss	Yes	No	Daughter	21	Yes	Yes	At least every week	No	Yes and admitted	No	Yes	Yes	Poisoning	Yes	Yes	2.46680355920602
1401	No	Female	51	Sweden	Sweden	Yes	Yes	Not on sick-leave nor unemployed	Small city (population <50,000)	University <3 years	Yes	Debuting during the last 10 years, before loss	No	No	Daughter	20	Yes	Yes	Every day	Yes, part-time	Yes and admitted	Yes, resulting in contact with healthcare services	Yes	No	Violent means	Yes	Yes	2.38193018480493
1405	No	Male	55	Sweden	Sweden	Yes	Yes	Not on sick-leave nor unemployed	Small city (population <50,000)	Secondary school	Yes	No	Yes	No	Daughter	20	Yes	Yes	Every day	Yes, part-time	Yes and admitted	Yes, resulting in contact with healthcare services	Yes	No	Violent means	Yes	Yes	2.38193018480493
1413	Yes	Female	43	Sweden	Sweden	Yes	Yes	Not on sick-leave nor unemployed	Rural	Secondary school	Yes	No	Yes	Yes	Son	22	Yes	Yes	At least every week	No	No	No	No	No	Violent means	Yes	Yes	5.82888432580424
1414	No	Male	46	Sweden	Sweden	Yes	Yes	Not on sick-leave nor unemployed	Rural	Secondary school	No	No	No	No	Son	22	Yes	Yes	At least every week	No	No	No	No	No	Violent means	Yes	Yes	5.81519507186858
1419	No	Female	55	Sweden	Sweden	Yes	Yes	Not on sick-leave nor unemployed	Small city (population <50,000)	University >=3 years	Yes	No	No	Yes	Son	20	Yes	Yes	At least every week	No	No	No	No	No	Violent means	No	Yes	4.61601642710472
1421	Yes	Female	75	Sweden	Sweden	Yes	No	Not on sick-leave nor unemployed	Larger city (population >=200,000)	University <3 years	Yes	Debuting more than 10 years ago	Yes	Yes	Son	30	Yes	Yes	At least every week	Yes, full-time	Yes and admitted	No	No	No	Violent means	Yes	Yes	5.94661190965092
1423	No	Female	54	Sweden	Sweden	Yes	Yes	Not on sick-leave nor unemployed	Larger city (population >=200,000)	Secondary school	Yes	No	No	No	Daughter	15	Yes	Yes	Every day	No	Yes and admitted	No	Yes	Yes	Violent means	No	Yes	2.35728952772074
1424	Yes	Male	63	Sweden	Sweden	Yes	Yes	Unemployed	Larger city (population >=200,000)	Elementary school or less	No	No	No	No	Daughter	15	Yes	Yes	Every day	Yes, full-time	Yes and admitted		Yes	No	Violent means	No	No	2.34633812457221
1428	No	Female	57	Sweden	Sweden	Yes	Yes	Not on sick-leave nor unemployed	Mid-sized city (population <200,000)	University >=3 years	No	Debuting more than 10 years ago	No	No	Daughter	27	Yes	Yes	Every day	Yes, part-time	Yes and admitted	No	Do not know	Yes	Violent means	Yes	Yes	5.65639972621492
1430	No	Male	52	Sweden	Sweden	No	Yes	Not on sick-leave nor unemployed	Town (population <10,000)	Elementary school or less	No	No	Yes	No	Daughter	26	Yes	Yes	Less than every month	No	Yes and admitted	Yes, resulting in contact with healthcare services	Do not know	Do not know	Violent means	No	Yes	2.3025325119781
1431	Yes	Female	56	Sweden	Sweden	No	No	Not on sick-leave nor unemployed	Mid-sized city (population <200,000)	Secondary school		Debuting more than 10 years ago	No	No	Daughter	26	Yes	Yes	At least every week	No	Yes and admitted	Yes, resulting in contact with healthcare services	Yes	Yes	Violent means	No	Yes	2.31348391512663
1435	No	Female	61	Other	Sweden	Yes	No	Not on sick-leave nor unemployed	Town (population <10,000)	University <3 years	Yes	No	No	Yes	Daughter	20	Yes	Yes	Every day	No	Yes but not admitted	Do not know	Yes	Yes	Poisoning	No	No	3.63860369609856
1437	No	Female	47	Sweden	Sweden	Yes	Yes	Not on sick-leave nor unemployed	Small city (population <50,000)	University >=3 years	Yes	No	No	No	Daughter	21	Yes	Yes	At least every week	No	Yes and admitted	No	No	No	Poisoning	No	No	5.87816563997262
1441	No	Female	47	Other	Other	Yes	Yes	Not on sick-leave nor unemployed	Rural	Elementary school or less	Yes	Debuting during the last 10 years, before loss	No	No	Son	31	Yes	Yes	Every day	No	Yes and admitted	No	No	No	Poisoning	Yes	Yes	3.67419575633128
1442	No	Male	58	Sweden	Sweden	Yes	Yes	Not on sick-leave nor unemployed	Rural	Secondary school	Yes	No	No	No	Son	31	Yes	Yes	Every day	No	Yes and admitted	No	No	No	Poisoning	Yes	Yes	3.67145790554415
1444	No	Female	52	Sweden	Sweden	Yes	No	Not on sick-leave nor unemployed	Rural	University <3 years	No	Debuting more than 10 years ago	Yes	No	Son	18	Yes	Yes	Every day	Yes, full-time	Yes but not admitted	Do not know	Yes	Do not know	Violent means	Yes	Yes	3.65229295003422
1448	No	Female	57	Sweden	Sweden	Yes	Yes	Not on sick-leave nor unemployed	Mid-sized city (population <200,000)	University >=3 years	No	Debuting more than 10 years ago	No	No	Daughter	27	Yes	Yes	Every day	Yes, part-time	Yes and admitted	No	Do not know	Yes	Violent means	Yes	Yes	5.65639972621492
1455	No	Female	45	Sweden	Sweden	Yes	Yes	Not on sick-leave nor unemployed	Small city (population <50,000)	Elementary school or less	No	No	Yes	No	Son	25	Yes	Yes	At least every week	No	Yes but not admitted	No	No	No	Violent means	No	Yes	4.50924024640657
1457	No	Female	63	Sweden	Sweden	Yes	No	Not on sick-leave nor unemployed	Mid-sized city (population <200,000)	University >=3 years		Debuting during the last 10 years, before loss	Yes	No	Daughter	23	Yes	Yes	Every day	Yes, full-time	Yes and admitted	Yes, with no contact with healthcare services	No	No	Poisoning	No	Yes	4.45722108145106
1458	No	Female	39	Sweden	Other	Yes	Yes	Not on sick-leave nor unemployed	Town (population <10,000)	Elementary school or less	No	No	Yes	No	Son	15	Yes	Yes	Every day	Yes, full-time	No	No	No	No	Violent means	No	No	3.32101300479124
1459	No	Male	40	Sweden	Sweden	Yes	Yes	Not on sick-leave nor unemployed			No	No	No	No	Son	15	Yes	Yes	Every day	Yes, full-time	No	No	No	No	Violent means	No	No	3.32101300479124
1461	Yes	Female	58	Sweden	Sweden	Yes	Yes	Sick-leave	Town (population <10,000)	Elementary school or less	Yes	Debuting more than 10 years ago	Yes	No	Son	20	Yes	Yes	Every day	Yes, part-time	No	No	No	No	Violent means	No	Yes	4.09582477754962
1465	Yes	Female	52	Sweden	Sweden	Yes	Yes	Sick-leave	Rural	Secondary school	No	Debuting more than 10 years ago	No	Yes	Daughter	18	Yes	Yes	Every day	Yes, full-time	Yes but not admitted	Yes, with no contact with healthcare services	No	Yes	Violent means	No	Yes	3.98631074606434
1469	No	Female	57	Other	Other	Yes	Yes	Not on sick-leave nor unemployed	Mid-sized city (population <200,000)	Elementary school or less	Yes	No	No	No	Son	29	No	Yes	At least every month	No	Yes but not admitted	No	Do not know	Do not know	Violent means	No	No	5.73305954825462
1471	No	Female	39	Sweden	Sweden	No	Yes	Not on sick-leave nor unemployed	Larger city (population >=200,000)	Secondary school	Yes	No	Yes	No	Son	15	No	Yes	At least every week	Yes, part-time	No	No	No	No	Violent means	No	Yes	5.23477070499658
1473	No	Male	59	Sweden	Sweden	Yes	Yes	Not on sick-leave nor unemployed	Town (population <10,000)	University >=3 years	No	No	Yes	Yes	Daughter	26	Yes	Yes	At least every month	No	Yes and admitted	Do not know	Do not know	Do not know	Violent means	No	Yes	2.29158110882957
1474	Yes	Female	48	Other	Other	Yes	No	Not on sick-leave nor unemployed	Town (population <10,000)	University >=3 years	Yes	No	Yes	No	Daughter	19	Yes	Yes	Every day	Yes, full-time	Yes and admitted	Yes, resulting in contact with healthcare services	Yes	No	Violent means	Yes	Yes	3.49897330595483
1476	No	Female	51	Sweden	Sweden	Yes	Yes	Not on sick-leave nor unemployed	Mid-sized city (population <200,000)	University <3 years	No	No	No	No	Son	24	Yes	Yes	At least every week	No	No	No	No	No	Violent means	No	Yes	4.69541409993155
1481	No	Male	58	Sweden	Sweden	Yes	Yes	Not on sick-leave nor unemployed	Larger city (population >=200,000)	Secondary school	No	No	No	No	Son	27	No	Yes	Less than every month	No	Do not know	Do not know	Do not know	Do not know	Violent means	No	Yes	5.68651608487337
1487	No	Male	48	Other	Other	Yes	Yes	Not on sick-leave nor unemployed	Town (population <10,000)	Elementary school or less	Yes	No	No	No	Daughter	29	Yes	Yes	At least every week	No	Yes and admitted	Do not know	Yes	Do not know	Poisoning	No	No	4.57768651608487
1490	Yes	Male	45	Sweden	Sweden	Yes	Yes	Not on sick-leave nor unemployed	Town (population <10,000)	Elementary school or less	Yes	No	Yes	Yes	Son	22	Yes	Yes	Every day	Yes, part-time	No	No	No	No	Violent means	Yes	Yes	5.10335386721424
1492	No	Female	48	Sweden	Sweden	Yes	Yes	Not on sick-leave nor unemployed	Town (population <10,000)	Secondary school	No	No	Yes	No	Son	22	Yes	Yes	At least every week	Yes, part-time	No	No	No	No	Violent means	No	Yes	5.10335386721424
1496	No	Female	41	Sweden	Sweden	Yes	No	Not on sick-leave nor unemployed	Town (population <10,000)	University >=3 years	No	No	Yes	No	Son	20	Yes	Yes	Every day	No	No	No	No	No	Violent means	Yes	No	3.49349760438056
1498	No	Female	47	Sweden	Sweden	Yes	Yes	Not on sick-leave nor unemployed	Rural	Secondary school		Debuting more than 10 years ago	No		Daughter	22	Yes	Yes	Every day	No	No	No				Yes	Yes	4.72005475701574
1503	No	Male	54	Sweden	Sweden	Yes	Yes	Not on sick-leave nor unemployed	Rural	University >=3 years	No	No	No	No	Son	16	Yes	Yes	Every day	Yes, full-time	No	No	No	No	Violent means	Yes	No	4.54483230663929
1504	Yes	Female	56	Sweden	Sweden	No	No	Not on sick-leave nor unemployed	Larger city (population >=200,000)	University >=3 years	Yes	No	Yes	No	Daughter	29	Yes	Yes	Every day	No	Yes and admitted	Yes, with no contact with healthcare services	No	No	Poisoning	Yes	No	3.22518822724162
1511	Yes	Female	58	Sweden	Sweden	No	Yes	Not on sick-leave nor unemployed	Small city (population <50,000)	Secondary school	Yes	No	Yes	No	Son	20	Yes	Yes	At least every week	Yes, full-time	Yes but not admitted	Do not know	Do not know	Do not know	Violent means	No	Yes	4.55578370978782
1515	No	Female	44	Sweden	Sweden	Yes	No	Sick-leave	Larger city (population >=200,000)	Secondary school	Yes	No	Yes	Yes	Son	21	Yes	Yes	At least every week	No	Yes but not admitted	Yes, with no contact with healthcare services	Yes	No	Poisoning	No	Yes	6.36824093086927
1516	No	Male	59	Sweden	Sweden	Yes	No	Sick-leave	Mid-sized city (population <200,000)	University <3 years	Yes	Debuting during the last 10 years, before loss	No	No	Daughter	20	Yes	Yes	Every day	No	Yes and admitted	Yes, resulting in contact with healthcare services	Yes	Do not know	Violent means	No	Yes	3.49623545516769
1522	No	Female	52	Sweden	Sweden	Yes	Yes	Not on sick-leave nor unemployed	Rural	Secondary school	No	No	No	No	Daughter	28	Yes	Yes	Every day	Yes, full-time	Yes and admitted	Yes, resulting in contact with healthcare services	Yes	No	Violent means	No	Yes	3.27446954140999
1533	No	Female	50	Other	Other	No	Yes	Not on sick-leave nor unemployed	Small city (population <50,000)	University >=3 years	No	No	Yes	No	Son	27	Yes	Yes	At least every week	No	Yes but not admitted	No	No	Do not know	Violent means	Yes	Yes	5.07871321013005
1535	No	Male	51	Sweden	Sweden	Yes	Yes	Not on sick-leave nor unemployed	Town (population <10,000)	Secondary school	Yes	No	No	No	Son	24	Yes	Yes	At least every week	Yes, full-time	Yes and admitted	Yes, resulting in contact with healthcare services	Yes	No	Violent means	Yes	Yes	5.48117727583847
1536	Yes	Female	52	Sweden	Sweden	Yes	Yes	Not on sick-leave nor unemployed	Town (population <10,000)	University <3 years	Yes	Debuting during the last 10 years, before loss	Yes	Yes	Son	24	Yes	Yes	Every day	Yes, full-time	Yes and admitted	Yes, resulting in contact with healthcare services	Yes	Yes	Violent means	No	Yes	5.48665297741273
1537	Yes	Female	52	Sweden	Sweden	Yes	No	Not on sick-leave nor unemployed	Mid-sized city (population <200,000)	University >=3 years	No	No	Yes	No	Son	25	Yes	Yes		Yes, full-time	Yes and admitted	Yes, with no contact with healthcare services	No	Yes	Violent means	Yes	No	3.97535934291581
1538	Yes	Male	55	Sweden	Sweden	Yes	No	Not on sick-leave nor unemployed	Mid-sized city (population <200,000)	University >=3 years	No	Debuting during the last 10 years, before loss	No	Yes	Son	25	Yes	Yes	At least every week	No	Yes and admitted	Yes, with no contact with healthcare services	Do not know	Yes	Violent means	No	Yes	3.3429158110883
1539	No	Male	60	Sweden	Sweden	Yes	Yes	Not on sick-leave nor unemployed	Small city (population <50,000)	University >=3 years	No	Debuting more than 10 years ago	Yes	No	Son	25	No	Yes	At least every week	No	Yes but not admitted	No	No	No	Poisoning	No	No	2.16837782340862
1541	No	Female	47	Sweden	Sweden	Yes	Yes	Not on sick-leave nor unemployed	Mid-sized city (population <200,000)	Secondary school	No	No	Yes	No	Son	27	Yes	Yes	At least every week	No	No	No	No	No	Violent means	No	No	4.47364818617385
1545	No	Female	54	Sweden	Sweden	Yes	No				Yes	No	No	No	Son	22	Yes	Yes	At least every week	No	Yes and admitted	Do not know	Do not know	Do not know	Poisoning	No	No	5.09787816563997
1546	Yes	Female	53	Sweden	Sweden	Yes	Yes	Not on sick-leave nor unemployed	Small city (population <50,000)	University >=3 years	Yes	No	Yes	No	Daughter	25	Yes	Yes	At least every week	No	Yes but not admitted	Do not know	No	No	Violent means	Yes	Yes	3.47707049965777
1547	No	Male	54	Sweden	Other	Yes	Yes	Not on sick-leave nor unemployed	Mid-sized city (population <200,000)	University <3 years	No	No	Yes	No	Daughter	25	Yes	Yes	At least every week	No	Yes but not admitted	No	Do not know	Do not know	Violent means	No	Yes	3.52908966461328
1550	No	Female	53	Sweden	Sweden	Yes	No	Not on sick-leave nor unemployed	Small city (population <50,000)	Secondary school	No	No	No	Yes	Son	28	Yes	Yes	At least every month	No	No	No	No	No	Violent means	No	Yes	6.11362080766598
1551	No	Male	57	Sweden	Sweden	Yes	No	Not on sick-leave nor unemployed	Small city (population <50,000)	Secondary school	Yes	No	Yes	No	Son	28	Yes	Yes	At least every week	Yes, part-time	No	No	No	No	Violent means	No	No	6.15468856947296
1553	No	Male	49	Sweden	Sweden	Yes	Yes	Not on sick-leave nor unemployed	Small city (population <50,000)	Secondary school	No	No	Yes	No	Son	24	No	Yes	Less than every month	No	No	No	No	No	Violent means	No	No	3.99726214921287
1555	No	Female	53	Sweden	Sweden	Yes	Yes	Not on sick-leave nor unemployed	Rural	University <3 years	Yes	No	Yes	No	Son	30	Yes	Yes	Every day	No	Yes and admitted	No	No	Yes	Violent means	Yes	No	2.77618069815195
1563	No	Male	65	Sweden	Sweden	Yes	No		Small city (population <50,000)	University <3 years	Yes	Debuting more than 10 years ago	No	No	Daughter	23	No	Yes	At least every week	No	Yes and admitted	No	Do not know	Do not know	Poisoning	No	No	4.39698836413415
1569	Yes	Male	51	Sweden	Sweden	Yes	Yes	Not on sick-leave nor unemployed	Town (population <10,000)	Secondary school	No	No	Yes	No	Son	21	Yes	Yes	At least every week	Yes, part-time	Yes and admitted	Yes, resulting in contact with healthcare services	Yes	Yes	Violent means	Yes	No	5.9958932238193
1570	No	Female	56	Sweden	Sweden	Yes	Yes	Not on sick-leave nor unemployed	Mid-sized city (population <200,000)	University >=3 years	Yes	No	No	No	Son	21	Yes	Yes	Every day	Yes, full-time	No	No	No	No	Violent means	Yes	Yes	5.30595482546201
1571	No	Female	51	Sweden	Sweden	Yes	No	Sick-leave	Mid-sized city (population <200,000)	Secondary school	No	Debuting during the last 10 years, before loss	Yes	No	Daughter	22	Yes	Yes	At least every week	Yes, part-time	Yes and admitted	No	No	No	Violent means	No	No	3.14305270362765
1574	No	Female	57	Other	Other	Yes	Yes	Not on sick-leave nor unemployed	Rural	Secondary school	No	No	Yes	Yes	Daughter	18	Yes	Yes	Every day	Yes, part-time	No	No	No	No	Violent means	No	Yes	1.90828199863107
1578	No	Female	65	Sweden	Sweden	No	Yes	Not on sick-leave nor unemployed	Larger city (population >=200,000)	University >=3 years	No	No	No	No	Son	30	Yes	Yes	At least every month	No	Yes and admitted	Yes, resulting in contact with healthcare services	Yes	Do not know	Violent means	No	Yes	2.80355920602327
1582	No	Male	60	Sweden	Other	Yes	Yes	Not on sick-leave nor unemployed	Town (population <10,000)	Secondary school	Yes	No	Yes	No	Son	27	Yes	Yes	Every day	No	Yes but not admitted	No	Yes	Do not know	Violent means	Yes	Yes	4.45722108145106
1584	No	Female	54	Sweden	Sweden	Yes	Yes	Not on sick-leave nor unemployed	Town (population <10,000)	Secondary school	No	No	Yes	No	Daughter	23	Yes	Yes	Every day	No	Yes and admitted	Yes, with no contact with healthcare services	Yes	Do not know	Violent means	No	Yes	5.927446954141
1586	No	Female	52	Sweden	Sweden	Yes	Yes	Not on sick-leave nor unemployed	Rural	Secondary school	Yes	No	Yes	Yes	Son	22	Yes	Yes	Every day	Yes, part-time	No	No	No	No	Violent means	No	Yes	5.84531143052704
1587	No	Male	54	Sweden	Other	Yes	Yes	Not on sick-leave nor unemployed	Town (population <10,000)	Elementary school or less	No	No	No	Yes	Son	22	Yes	Yes	Every day	Yes, full-time	No	No	No	No	Violent means	Yes	Yes	6.13826146475017
1588	No	Female	54	Sweden	Sweden	Yes	No	Not on sick-leave nor unemployed	Small city (population <50,000)	University <3 years	Yes	No	No	No	Daughter	27	Yes	Yes	At least every month	No	Yes but not admitted	Do not know	No	No	Poisoning	No	Yes	2.09171800136893
1590	Yes	Female	54	Sweden	Sweden	Yes	No	Not on sick-leave nor unemployed	Town (population <10,000)	University >=3 years	Yes	Debuting during the last 10 years, before loss	No	Yes	Daughter	25	Yes	Yes	Every day	Yes, part-time	Yes and admitted	Yes, resulting in contact with healthcare services	Yes	Yes	Violent means	No	Yes	2.43394934976044
1591	No	Male	58	Sweden	Sweden	Yes	Yes	Not on sick-leave nor unemployed	Small city (population <50,000)	Secondary school	No	No	No	No	Daughter	25	No	Yes	Less than every month	No	Yes and admitted	No	No	Yes	Violent means	No	No	2.05886379192334
1598	No	Female	65	Sweden	Sweden	No	Yes	Not on sick-leave nor unemployed	Larger city (population >=200,000)	University >=3 years	No	No	No	No	Son	30	Yes	Yes	At least every month	No	Yes and admitted	Yes, resulting in contact with healthcare services	Yes	Do not know	Violent means	No	Yes	2.80355920602327
1604	No	Male	56	Sweden	Sweden	Yes	Yes	Not on sick-leave nor unemployed	Mid-sized city (population <200,000)	Elementary school or less	No	No	No	No	Daughter	30	Yes	Yes	At least every week	No	Yes and admitted	Yes, resulting in contact with healthcare services	Yes	Do not know	Poisoning	No	No	5.43463381245722
1626	No	Male	41	Sweden	Sweden	Yes	Yes	Not on sick-leave nor unemployed	Rural	Secondary school	No	No	No	No	Son	16	Yes	Yes	Every day	Yes, full-time	No	No	No	No	Violent means	Yes	No	4.31485284052019
1627	No	Female	42	Sweden	Sweden	Yes	Yes	Not on sick-leave nor unemployed	Rural	University >=3 years	Yes	No	Yes	Yes	Son	16	Yes	Yes	Every day	Yes, full-time	No	No	No	No	Violent means	Yes	No	4.31485284052019
1628	No	Male	42	Sweden	Sweden	Yes	Yes	Not on sick-leave nor unemployed	Larger city (population >=200,000)	Elementary school or less	Yes	No	No	No	Son	21	No	Yes	At least every week	No	Do not know	Do not know	Do not know	Do not know	Violent means	No	No	3.34565366187543
1631	No	Female	53	Sweden	Sweden	Yes	Yes	Sick-leave	Larger city (population >=200,000)	University <3 years	Yes	No	Yes	Yes	Son	21	Yes	Yes	Every day	Yes, part-time	No	No	No	No	Violent means	No	Yes	3.50992470910335
1632	No	Male	58	Sweden	Sweden	Yes	Yes	Not on sick-leave nor unemployed	Larger city (population >=200,000)	University >=3 years	No	No	Yes	No	Son	21	Yes	Yes	Every day	Yes, part-time	No	No	Do not know	Do not know		No	Yes	3.53456536618754
1633	Yes	Female	52	Sweden	Other	Yes	Yes	Not on sick-leave nor unemployed	Larger city (population >=200,000)	University >=3 years	Yes	No	Yes	Yes	Daughter	26	Yes	Yes	Every day	Yes, part-time	Yes but not admitted	No	No	No	Violent means	Yes	Yes	2.43394934976044
1634	Yes	Female	45	Other	Other	No	No	Not on sick-leave nor unemployed	Town (population <10,000)	Secondary school	Yes	No	No	Yes	Son	22	Yes	Yes	Every day	Yes, full-time	No	No	No	No	Violent means	No	Yes	5.22381930184805
1638	Yes	Male	56	Sweden	Sweden	Yes	No	Not on sick-leave nor unemployed	Larger city (population >=200,000)	University <3 years	No	Debuting during the last 10 years, before loss	Yes	No	Daughter	19	Yes	Yes	Every day	Yes, full-time	Yes but not admitted	Yes, with no contact with healthcare services	Do not know	Yes	Violent means	Yes	Yes	4.96098562628337
1641	No	Female	51	Sweden	Sweden	Yes	Yes	Not on sick-leave nor unemployed	Mid-sized city (population <200,000)	University >=3 years	Yes	No	Yes	No	Daughter	21	Yes	Yes	At least every week	No	Yes but not admitted	Yes, with no contact with healthcare services	No	No	Poisoning	No	Yes	2.8993839835729
1642	Yes	Female	50	Sweden	Sweden	Yes	Yes	Not on sick-leave nor unemployed	Small city (population <50,000)	University >=3 years	No	Debuting during the last 10 years, before loss	Yes	No	Son	23	Yes	Yes	At least every week	No	Do not know	No	Do not know	Do not know	Violent means	No	Yes	4.45448323066393
1643	No	Male	53	Sweden	Sweden	Yes	Yes	Not on sick-leave nor unemployed	Mid-sized city (population <200,000)	University >=3 years	Yes	No	Yes	No	Daughter	21	Yes	Yes	At least every week	Yes, part-time	Yes but not admitted	Do not know	No	No	Poisoning	No	Yes	2.92676249144422
1645	No	Female	49	Sweden	Sweden	No	Yes	Not on sick-leave nor unemployed	Small city (population <50,000)	Secondary school		No	No	No	Son	28	Yes	Yes	At least every week	No	No	No	No	No	Violent means	No	Yes	4.15058179329227
1649	Yes	Female	47	Sweden	Sweden	Yes	Yes	Not on sick-leave nor unemployed	Mid-sized city (population <200,000)	University >=3 years	No	No	Yes	Yes	Son	18	Yes	Yes	Every day	Yes, full-time	Yes but not admitted	No	Yes	No	Violent means	Yes	Yes	2.36550308008214
1651	No	Male	58	Sweden	Sweden	Yes	Yes	Not on sick-leave nor unemployed	Town (population <10,000)	University <3 years	No	No	No	No	Son	22	Yes	No	Every day	Yes, full-time	Yes and admitted	Yes, resulting in contact with healthcare services	Yes	No	Violent means	Yes	No	2.56536618754278
1652	No	Female	61	Sweden	Sweden	Yes	Yes	Not on sick-leave nor unemployed	Town (population <10,000)	University >=3 years	Yes	Debuting during the last 10 years, before loss	Yes	No	Son	22	Yes	No	Every day	Yes, full-time	Yes and admitted	Yes, resulting in contact with healthcare services	Yes	No	Violent means	Yes	No	2.5242984257358
1653	No	Female	54	Sweden	Sweden	Yes	Yes	Not on sick-leave nor unemployed	Town (population <10,000)	Secondary school	No	No	No	No	Son	27	Yes	Yes	Every day	Yes, full-time	No	No	No	No	Violent means	Yes	Yes	3.98904859685147
1654	No	Male	59	Sweden	Sweden	Yes	Yes	Not on sick-leave nor unemployed	Rural	Secondary school	No	No	No	No	Son	21	Yes	Yes	Every day	Yes, full-time	No		No	No	Violent means	Yes	Yes	3.3347022587269
1657	No	Male	58	Sweden	Sweden	Yes	Yes	Not on sick-leave nor unemployed	Town (population <10,000)	University <3 years	No	No	No	No	Son	22	Yes	No	Every day	Yes, full-time	Yes and admitted	Yes, resulting in contact with healthcare services	Yes	No	Violent means	Yes	No	2.56536618754278
1659	No	Female	45	Sweden	Sweden	Yes	Yes	Not on sick-leave nor unemployed	Mid-sized city (population <200,000)	Secondary school	Yes	No	Yes	No	Son	16	Yes	Yes	Every day	Yes, full-time	No	No	No	No	Violent means	No	Yes	5.46475017111567
1667	Yes	Male	63	Sweden	Sweden	Yes	No		Mid-sized city (population <200,000)	University <3 years	Yes	Debuting more than 10 years ago	Yes	No	Son	20	Yes	Yes	At least every month	No	Do not know	No	Do not know	Do not know	Violent means	No	No	3.2498288843258
1671	Yes	Female	51	Sweden	Sweden	Yes	Yes	Sick-leave	Mid-sized city (population <200,000)	Secondary school	No	No	Yes	No	Son	22	Yes	Yes	Every day	Yes, full-time	No	No	No	Do not know	Violent means	No	No	4.43805612594114
1673	Yes	Male	47	Sweden	Sweden	Yes	No	Sick-leave	Mid-sized city (population <200,000)	Secondary school	Yes	Debuting more than 10 years ago	No	Yes	Son	24	No	Yes	At least every week	Yes, part-time	Yes and admitted	Do not know	Do not know	No	Poisoning	No	No	5.43189596167009
1675	No	Male	50	Sweden	Sweden	Yes	Yes	Sick-leave	Rural	Elementary school or less	No	No	No	No	Son	24	Yes	Yes	At least every week	No	Yes but not admitted	Yes, resulting in contact with healthcare services	Yes	Yes	Violent means	No	Yes	3.66872005475702
1685	No	Male	57	Sweden	Other	Yes	No	Not on sick-leave nor unemployed	Larger city (population >=200,000)	Secondary school	No	No	Yes	No	Son	29	No	Yes	At least every week	No	Yes but not admitted	Do not know	No	No	Violent means	No	No	3.71252566735113
1692	No	Male	56	Sweden	Sweden	Yes	No	Not on sick-leave nor unemployed	Small city (population <50,000)	Secondary school	Yes	No	No	No	Son	27	Yes	Yes	Every day	No	Yes and admitted	Yes, resulting in contact with healthcare services	Yes	Yes	Violent means	Yes	Yes	5.67008898015058
1694	No	Female	60	Sweden	Sweden	No	No	Not on sick-leave nor unemployed	Mid-sized city (population <200,000)	Secondary school	Yes	Debuting during the last 10 years, before loss	Yes	No	Son	18	Yes	No	At least every week	No	Yes and admitted	Yes, resulting in contact with healthcare services	Do not know	No	Violent means	No	Yes	4.21902806297057
1695	Yes	Female	47	Sweden	Sweden	Yes	No	Not on sick-leave nor unemployed	Small city (population <50,000)	University <3 years	No	Debuting during the last 10 years, before loss	Yes	Yes	Daughter	19	Yes	Yes	Every day	Yes, full-time	Yes and admitted	Yes, resulting in contact with healthcare services	Yes	Do not know	Violent means	No	No	3.65229295003422
1697	No	Male	51	Sweden	Other	Yes	Yes	Not on sick-leave nor unemployed	Rural	Elementary school or less	No	No	No	No	Son	20	Yes	Yes	At least every month	No	No	Do not know	No	No	Violent means	No	Yes	2.6776180698152
1701	No	Female	51	Sweden	Sweden	Yes	Yes	Not on sick-leave nor unemployed	Town (population <10,000)	Elementary school or less	No	No	No	No	Son	29	Yes	Yes	At least every week	No	No	No	No	No	Violent means	No	No	1.98220396988364
1705	No	Female	57	Sweden	Sweden	Yes	Yes	Not on sick-leave nor unemployed	Larger city (population >=200,000)	University >=3 years	Yes	No	Yes	No	Son	22	Yes	No	Every day	Yes, full-time	Yes and admitted	Yes, resulting in contact with healthcare services	Yes	Yes	Poisoning	Yes	No	3.53730321697467
1708	No	Male	51	Sweden	Sweden	Yes	No	Not on sick-leave nor unemployed	Rural	Elementary school or less		No	No	No	Daughter	21	Yes	Yes	At least every week	No	Yes and admitted	Yes, resulting in contact with healthcare services	Yes	Yes	Violent means	No	No	3.0362765229295
1709	No	Female	58	Sweden	Sweden	Yes	Yes	Not on sick-leave nor unemployed	Town (population <10,000)	Elementary school or less	No	No	Yes	No	Son	29	Yes	Yes	At least every week	No	Yes and admitted	No	No	No	Violent means	No	Yes	2.00136892539357
1712	No	Female	54	Sweden	Sweden	Yes	No	Not on sick-leave nor unemployed	Mid-sized city (population <200,000)	Elementary school or less	No	No	Yes	No	Son	25	Yes	Yes	Every day	No	Do not know	No	No	No	Violent means	No	No	3.19507186858316
1713	No	Female	45	Sweden	Sweden	Yes	No	Not on sick-leave nor unemployed	Town (population <10,000)	Secondary school	Yes	No	No	No	Son	23	Yes	Yes	Every day	No	Yes but not admitted	No	Yes	Yes	Violent means	No	Yes	3.22518822724162
1718	No	Female	59	Sweden	Sweden	Yes	Yes	Not on sick-leave nor unemployed	Town (population <10,000)	Elementary school or less	No	No	No	Yes	Son	25	Yes	Yes	At least every week	No	No	Do not know	No	Do not know	Violent means	No	Yes	4.48733744010951
1719	No	Female	65	Sweden	Sweden	Yes	No	Not on sick-leave nor unemployed	Mid-sized city (population <200,000)	University >=3 years	Yes	No	Yes	No	Son	27	Yes	No	At least every week	No	Yes and admitted	No	No	Yes		No	Yes	4.33675564681725
1720	No	Female	57	Sweden	Sweden	No	Yes	Not on sick-leave nor unemployed	Rural	Secondary school	No	No	Yes	No	Son	29	Yes	Yes	At least every week	No	Do not know	No	No	No	Violent means	No	No	5.25667351129363
1721	Yes	Female	53	Sweden	Other	Yes	Yes	Not on sick-leave nor unemployed	Larger city (population >=200,000)	University <3 years	Yes	Debuting more than 10 years ago	Yes	No	Son	29	Yes	Yes	At least every month	No	Yes but not admitted	Do not know	No	Do not know	Violent means	No	Yes	3.79192334017796
1723	No	Male	48	Sweden	Sweden	Yes	Yes	Not on sick-leave nor unemployed	Town (population <10,000)	Secondary school	Yes	Debuting more than 10 years ago	Yes	No	Daughter	21	Yes	Yes	Every day	Yes, part-time	Yes but not admitted	No	No	No	Violent means	No	No	5.52498288843258
1730	Yes	Female	44	Sweden	Sweden	Yes	Yes	Not on sick-leave nor unemployed	Town (population <10,000)	Secondary school	Yes	No	No	No	Daughter	21	Yes	Yes	Every day	Yes, part-time	Yes but not admitted	No	No	No	Violent means	No	No	5.54140999315537
1731	Yes	Female	57	Sweden	Other	Yes	Yes	Not on sick-leave nor unemployed	Rural	University <3 years	No	Debuting more than 10 years ago	Yes	No	Daughter	25	Yes	Yes	Every day	Yes, part-time	Yes but not admitted	Yes, with no contact with healthcare services	Do not know	No	Violent means	Yes	Yes	1.71115674195756
1732	No	Male	41	Sweden	Sweden	Yes	No	Not on sick-leave nor unemployed	Town (population <10,000)	Secondary school	No	No	Yes	Yes	Son	18	Yes	Yes	At least every week	No	Yes and admitted	Do not know	No	No	Violent means	No	Yes	3.79466119096509
1734	No	Female	46	Other	Other	Yes	Yes	Not on sick-leave nor unemployed	Small city (population <50,000)	University <3 years	Yes	No	Yes	Yes	Daughter	17	Yes	Yes	Every day	Yes, full-time	No	No	No	No	Violent means	No	No	3.71800136892539
1737	No	Female	58	Other	Other	Yes	Yes	Unemployed	Mid-sized city (population <200,000)	Elementary school or less	Yes	No	No	No	Son	21	Yes	Yes	Every day	Yes, part-time	Yes and admitted	Yes, resulting in contact with healthcare services	Yes	Yes	Violent means	No	No	1.89733059548255
1738	No	Female	56	Sweden	Sweden	Yes	Yes	Not on sick-leave nor unemployed	Mid-sized city (population <200,000)	Secondary school	No	No	No	No	Son	29	Yes	Yes	Every day	Yes, full-time	Yes but not admitted	Yes, with no contact with healthcare services	No	No	Violent means	No	No	4.2299794661191
1739	No	Female	54	Sweden	Sweden	Yes	Yes	Not on sick-leave nor unemployed	Rural	Secondary school	Yes	No	Yes	No	Son	19	Yes	No	Every day	Yes, part-time	No	No	Do not know	No	Violent means	No	Yes	5.48117727583847
1740	Yes	Female	50	Sweden	Sweden	Yes	No	Not on sick-leave nor unemployed	Town (population <10,000)	Secondary school	No	Debuting during the last 10 years, before loss	No	No	Son	27	Yes	Yes	At least every week	No	No	Yes, resulting in contact with healthcare services	Do not know	No	Violent means	No	No	2.55989048596851
1741	No	Female	54	Sweden	Sweden	Yes	Yes	Not on sick-leave nor unemployed	Rural	University >=3 years	No	No	Yes	Yes	Son	23	Yes	Yes	Every day	Yes, full-time	Yes and admitted		Do not know	Do not know	Violent means		Yes	5.31416837782341
1743	No	Male	52	Sweden	Sweden	Yes	No	Not on sick-leave nor unemployed	Mid-sized city (population <200,000)	Secondary school	No	No	Yes	No	Son	25	Yes	Yes	Every day	No	Yes but not admitted	Yes, resulting in contact with healthcare services	Yes	Yes	Violent means	No	Yes	2.57631759069131
1745	No	Female	49	Other	Other	Yes	Yes	Not on sick-leave nor unemployed	Larger city (population >=200,000)	University >=3 years	Yes	Debuting during the last 10 years, before loss	Yes	No	Son	18	Yes	Yes	Every day	Yes, full-time	Yes but not admitted	Yes, resulting in contact with healthcare services	No	Yes	Violent means	No	Yes	5.57973990417522
1746	No	Male	58	Sweden	Sweden	Yes	No	Not on sick-leave nor unemployed	Larger city (population >=200,000)	University >=3 years	Yes	No	No	No	Son	25	Yes	Yes	At least every week	No	Do not know	No	No	No	Violent means	No	Yes	3.50171115674196
1747	No	Female	43	Sweden	Sweden	Yes	Yes	Not on sick-leave nor unemployed	Small city (population <50,000)	Secondary school	No	No	Yes	No	Son	15	Yes	Yes	Every day	Yes, full-time	No	No	No	No	Violent means	No		3.66598220396988
1753	No	Male	47	Sweden	Sweden	Yes	Yes	Not on sick-leave nor unemployed	Town (population <10,000)	Secondary school	No	No	No	No	Son	16	Yes	Yes	Every day	Yes, full-time	No	No	No	No	Violent means	No	Yes	2.67214236824093
1756	Yes	Male	70	Sweden	Sweden	Yes	Yes	Not on sick-leave nor unemployed	Rural	Elementary school or less	No	Debuting more than 10 years ago	No	Yes	Son	30	No	Yes	Less than every month	No	Do not know	Do not know	No	No	Violent means	No	No	4.435318275154
1759	No	Female	55	Sweden	Sweden	Yes	Yes	Not on sick-leave nor unemployed	Rural	University >=3 years	Yes	No	Yes	No	Son	27	Yes	Yes	At least every week	No	No	No	Do not know	Do not know	Violent means	No	Yes	4.52566735112936
1762	No	Male	54	Sweden	Sweden	Yes	Yes	Not on sick-leave nor unemployed	Town (population <10,000)	University >=3 years	Yes	No	Yes	Yes	Son	27	Yes	Yes	At least every week	No	No	No	No	No	Violent means	Yes	Yes	4.52566735112936
1764	No	Male	57	Sweden	Sweden	Yes	Yes	Not on sick-leave nor unemployed	Small city (population <50,000)	University >=3 years	No	No	Yes	Yes	Daughter	21	Yes	Yes	At least every week	Yes, part-time	Yes and admitted	Yes, with no contact with healthcare services	Yes	Yes	Violent means	No	Yes	3.69883641341547
1765	No	Female	55	Sweden	Sweden	Yes	Yes	Sick-leave	Small city (population <50,000)	University >=3 years	No	No	Yes	No	Daughter	21	Yes	Yes	Every day	Yes, part-time	Yes and admitted	Yes, with no contact with healthcare services	Yes	Yes	Violent means	No	Yes	3.69883641341547
1768	No	Male	57	Sweden	Sweden	No	Yes	Not on sick-leave nor unemployed	Town (population <10,000)	Secondary school	No	No	No	Yes	Daughter	24	Yes	Yes	Less than every month	No		Do not know	Do not know	Do not know	Violent means	No	No	2.69952087611225
1770	Yes	Male	59	Sweden	Sweden	Yes	Yes	Not on sick-leave nor unemployed	Rural	Secondary school	Yes	No	Yes	No	Daughter	28	Yes	Yes	At least every week	No	Yes but not admitted	No	No	Do not know	Violent means	No	Yes	5.61533196440794
1772	No	Female	42	Sweden	Sweden	Yes	No	Not on sick-leave nor unemployed	Mid-sized city (population <200,000)	Elementary school or less	Yes	No	No	No	Son	21	Yes	Yes	Every day	Yes, full-time	Do not know	Do not know	No	No	Violent means	Yes	Yes	4.78576317590691
1773	Yes	Male	54	Sweden	Sweden	Yes	Yes	Not on sick-leave nor unemployed	Town (population <10,000)	Secondary school		Debuting during the last 10 years, before loss	No	No	Son	29	Yes	Yes	At least every week	No	Do not know	No	No	No	Violent means	No	Yes	4.47638603696099
1774	No	Male	56	Sweden	Sweden	Yes	Yes	Not on sick-leave nor unemployed	Larger city (population >=200,000)	Secondary school	No	No	Yes	No	Son	28	Yes	Yes	Every day	No	Yes but not admitted	No	No	No	Violent means	No	Yes	1.79055441478439
1775	No	Female	51	Sweden	Sweden	Yes	Yes	Not on sick-leave nor unemployed	Larger city (population >=200,000)	University >=3 years	Yes	No	No	No	Son	23	Yes	Yes	At least every week	No	Yes but not admitted	No	No	No	Violent means	No	Yes	5.28952772073922
1776	Yes	Female	43	Sweden	Sweden	Yes	Yes	Not on sick-leave nor unemployed	Mid-sized city (population <200,000)	Elementary school or less	No	No	No	No	Son	24	No	Yes	At least every week	No	No	No	No	No	Poisoning	No	Yes	4.3750855578371
1777	No	Male	58	Sweden	Sweden	Yes	No	Not on sick-leave nor unemployed	Larger city (population >=200,000)	Elementary school or less	No	No	Yes	No	Son	25	Yes	Yes	At least every week	Yes, part-time	No	No	No	Yes	Violent means	Yes	Yes	3.29089664613279
1778	No	Female	49	Sweden	Sweden	Yes	No	Not on sick-leave nor unemployed	Larger city (population >=200,000)	University >=3 years	No	No	No	Yes	Daughter	19	Yes	Yes	At least every week	Yes, part-time	Yes but not admitted	Yes, resulting in contact with healthcare services	Do not know	Yes	Violent means	No	Yes	4.87337440109514
1790	No	Male	48	Sweden	Sweden	Yes	Yes	Not on sick-leave nor unemployed	Mid-sized city (population <200,000)	Secondary school	No	No	Yes	No	Son	24	Yes	Yes	Less than every month	No	No	No	No	No	Poisoning	No	Yes	4.39151266255989
1792	Yes	Female	41	Sweden	Sweden	Yes	Yes	Not on sick-leave nor unemployed	Town (population <10,000)	Secondary school	Yes	No	Yes	Yes	Daughter	16	Yes	Yes	Every day	Yes, full-time	Yes and admitted	Yes, with no contact with healthcare services	Yes	No	Violent means	Yes	Yes	5.3990417522245
1801	No	Female	52	Sweden	Sweden	No	Yes	Not on sick-leave nor unemployed	Mid-sized city (population <200,000)	University >=3 years	No	No	No	No	Son	24	Yes	Yes	At least every week	No	Yes and admitted	No	No	Yes	Violent means	Yes	Yes	3.24435318275154
1802	No	Female	57	Sweden	Sweden	Yes	Yes	Not on sick-leave nor unemployed	Town (population <10,000)	Elementary school or less	No	Debuting more than 10 years ago	Yes	No	Son	30	Yes	Yes	At least every month	No	Yes and admitted	No	Yes	Yes	Violent means	No	No	5.492128678987
1803	Yes	Female	53	Sweden	Other	Yes	No	Sick-leave	Mid-sized city (population <200,000)	University <3 years	Yes	No	Yes	No	Daughter	29	Yes	Yes	Less than every month	No	Yes and admitted	No	No	Yes	Violent means	No	No	3.97535934291581
1805	Yes	Female	46	Sweden	Sweden	Yes	Yes	Not on sick-leave nor unemployed	Rural	Elementary school or less	No	Debuting during the last 10 years, before loss	No	No	Son	24	Yes	Yes	At least every week	Yes, part-time	Yes and admitted	Yes, resulting in contact with healthcare services	Do not know	Yes	Violent means	No	Yes	2.32991101984942
1806	No	Female	51	Sweden	Sweden	Yes	Yes	Not on sick-leave nor unemployed		University >=3 years	Yes	Debuting during the last 10 years, before loss	Yes	No	Daughter	18	Yes	Yes	At least every week	Yes, part-time	Yes but not admitted	Yes, resulting in contact with healthcare services	No	Do not know	Violent means	Yes	No	4.07118412046543
1807	Yes	Female	49	Sweden	Sweden	Yes	No	Not on sick-leave nor unemployed	Small city (population <50,000)	Secondary school	Yes	No	Yes	No	Daughter	22	Yes	Yes	Every day	No	Yes and admitted	Yes, resulting in contact with healthcare services	Yes	Yes	Violent means	No	Yes	5.24845995893224
1812	No	Male	48	Sweden	Sweden	Yes	Yes	Not on sick-leave nor unemployed	Rural	University <3 years	Yes	Debuting more than 10 years ago	No	No	Daughter	18	Yes	Yes	At least every week	Yes, part-time	Yes but not admitted	Yes, resulting in contact with healthcare services	Do not know	Do not know	Violent means	Yes	Yes	4.09308692676249
1813	No	Male	57	Sweden	Sweden	Yes	Yes	Not on sick-leave nor unemployed	Small city (population <50,000)	Secondary school	Yes	Debuting more than 10 years ago	Yes	No	Son	24	No	No	Every day	No	Yes but not admitted	No	No	No	Poisoning	Yes	Yes	5.51129363449692
1815	No	Female	49	Sweden	Sweden	Yes	Yes	Sick-leave	Small city (population <50,000)	Secondary school	No	Debuting more than 10 years ago	No	No	Son	25	Yes	Yes	At least every week	No	Yes but not admitted	No	Do not know	No	Violent means	No	Yes	4.30937713894593
1816	No	Female	60	Sweden	Sweden	Yes	Yes	Not on sick-leave nor unemployed	Rural	Secondary school	Yes	No	No	No	Son	21	Yes	Yes	Every day	Yes, full-time	No		No	No	Violent means	Yes	Yes	3.35112936344969
1817	No	Male	56	Sweden	Sweden	Yes	Yes	Not on sick-leave nor unemployed	Rural	University >=3 years	No	No	No	No	Son	26	Yes	Yes	At least every week	No	Yes and admitted	No	No	Yes	Violent means	No	Yes	1.97125256673511
1818	No	Female	52	Sweden	Sweden	Yes	Yes	Not on sick-leave nor unemployed	Small city (population <50,000)	Secondary school	No	No	No	No	Son	21	No	No	At least every week	No	Yes but not admitted	No	Do not know	No	Violent means	No	Yes	2.5160848733744
1819	No	Female	44	Sweden	Sweden	Yes	Yes	Not on sick-leave nor unemployed	Rural	Secondary school	Yes	No	No	No	Son	19	Yes	Yes	Every day	Yes, full-time	No	No	Do not know	Do not know	Violent means	No	No	3.01711156741958
1823	Yes	Female	47	Sweden	Sweden	Yes	Yes	Not on sick-leave nor unemployed	Town (population <10,000)	Secondary school	Yes	No	Yes	No	Son	21	Yes	Yes	Every day	No	No	No	No	No	Violent means	No	No	4.18069815195072
1824	No	Male	45	Sweden	Sweden	Yes	Yes	Not on sick-leave nor unemployed	Rural	Secondary school		No	No	No	Son	22	No	Yes	Every day	Yes, full-time	No	No	Do not know	Do not know	Violent means	No	Yes	3.40041067761807
1825	Yes	Female	59	Sweden	Sweden	Yes	Yes	Not on sick-leave nor unemployed	Small city (population <50,000)	University >=3 years	Yes	Debuting more than 10 years ago	Yes	Yes	Son	29	Yes	Yes	At least every week	No	Yes and admitted	No	No	No	Poisoning	No	No	2.53251197809719
1826	No	Female	44	Sweden	Sweden	Yes	Yes	Not on sick-leave nor unemployed	Rural	Elementary school or less	No	No	No	No	Son	22	Yes	Yes	Every day	Yes, full-time	No	Yes, with no contact with healthcare services	Do not know	Do not know	Violent means	No	Yes	3.36481861738535
1828	No	Female	47	Other	Other	Yes	Yes	Not on sick-leave nor unemployed	Small city (population <50,000)	University >=3 years	Yes	No	Yes	No	Daughter	22	Yes	Yes	At least every week	No	Do not know	No	No	Yes	Violent means	No	No	2.92402464065708
1829	Yes	Male	51	Sweden	Sweden	Yes	Yes	Not on sick-leave nor unemployed	Small city (population <50,000)	Secondary school	No	No	No	No	Son	23	Yes	Yes	Every day	No	No	No	Do not know	Do not know	Violent means	No	Yes	4.45448323066393
1832	No	Female	52	Sweden	Other	Yes	Yes	Not on sick-leave nor unemployed	Small city (population <50,000)	University <3 years	No	No	Yes	No	Daughter	26	Yes	Yes	Every day	No	Yes and admitted	Yes, resulting in contact with healthcare services	Yes	Yes	Violent means	No	Yes	2.90485968514716
1833	No	Female	46	Sweden	Sweden	Yes	Yes	Not on sick-leave nor unemployed	Town (population <10,000)	Secondary school	No	No	Yes	No	Son	27	Yes	Yes	At least every month	No	No	Do not know	Do not know	Do not know	Violent means	No	Yes	2.98699520876112
1834	No	Male	57	Sweden	Sweden	Yes	Yes	Not on sick-leave nor unemployed	Small city (population <50,000)	University >=3 years	Yes	No	Yes	No	Son	21	Yes	Yes	Every day	Yes, full-time	No	No	No	No	Violent means	Yes	Yes	4.40520191649555
1835	Yes	Female	54	Sweden	Sweden	Yes	Yes	Unemployed	Rural	Elementary school or less	No	Debuting more than 10 years ago	No	Yes	Son	28	Yes	Yes	Every day	No	No	No	No	No	Violent means	No	No	4.67624914442163
1836	Yes	Male	55	Other	Other	Yes	Yes	Not on sick-leave nor unemployed	Rural	Secondary school	No	No	No	Yes	Son	28	Yes	Yes	Every day	No	No	No	No	No	Violent means	No	No	4.67624914442163
1839	No	Female	61	Sweden	Sweden	Yes	Yes	Not on sick-leave nor unemployed	Larger city (population >=200,000)	University >=3 years	Yes	No	Yes	No	Son	25	Yes	No	At least every week	No	No	No	No	No	Violent means	Yes	Yes	4.42436687200548
1844	No	Female	52	Sweden	Sweden	Yes	No	Not on sick-leave nor unemployed	Larger city (population >=200,000)	Secondary school	No	No	No	No	Son	22	Yes	Yes	Every day	Yes, full-time	Yes but not admitted	No	No	No	Violent means	Yes	Yes	5.44010951403149
1846	No	Male	49	Sweden	Sweden	Yes	Yes	Not on sick-leave nor unemployed	Larger city (population >=200,000)	University >=3 years	No	No	Yes	No	Daughter	19	Yes	Yes	At least every month	No	Yes and admitted	Yes, resulting in contact with healthcare services	Yes	No	Violent means	No	Yes	3.02258726899384
1848	No	Female	62	Sweden	Sweden	Yes	Yes	Unemployed	Small city (population <50,000)	Elementary school or less	No	No	No	No	Son	26	Yes	Yes	Every day	Yes, full-time	No	No	Do not know	No	Poisoning	Yes	Yes	2.25051334702259
1851	No	Female	50	Sweden	Sweden	Yes	Yes	Not on sick-leave nor unemployed	Larger city (population >=200,000)	University >=3 years	No	No	Yes	No	Son	24	Yes	Yes	At least every week	No	No	No	No	No	Violent means	No	Yes	5.86173853524983
1855	No	Male	51	Sweden	Sweden	Yes	Yes	Not on sick-leave nor unemployed	Town (population <10,000)	Elementary school or less	No	No	No	No	Son	19	Yes	Yes	Every day	Yes, full-time	Yes but not admitted	No	No	No	Violent means	Yes	Yes	2.47775496235455
1856	Yes	Female	48	Sweden	Sweden	Yes	Yes	Not on sick-leave nor unemployed	Town (population <10,000)	University <3 years	No	No	Yes	No	Son	19	Yes	Yes	Every day	Yes, full-time	Yes but not admitted	No	No	No	Violent means	Yes	Yes	2.47501711156742
1857	No	Male	44	Sweden	Sweden	Yes	Yes	Not on sick-leave nor unemployed	Small city (population <50,000)	Secondary school	No	No	No	No	Son	20	Yes	Yes	At least every week	No	No	No	Do not know	Do not know	Violent means	No	Yes	4.58316221765914
1858	No	Female	53	Sweden	Sweden	No	Yes	Not on sick-leave nor unemployed	Mid-sized city (population <200,000)	Secondary school	No	No	Yes	No	Son	27	Yes	Yes	At least every week	No	No	No	No	No	Violent means	Yes	Yes	4.41615331964408
1859	No	Male	60	Sweden	Sweden	Yes	Yes	Not on sick-leave nor unemployed	Town (population <10,000)	Secondary school	Yes	No	Yes	No	Son	29	Yes	Yes	At least every week	No	No	No	No	No	Violent means	No	Yes	2.4558521560575
1860	No	Female	46	Sweden	Sweden	Yes	Yes	Not on sick-leave nor unemployed	Town (population <10,000)	Secondary school	No	No	No	No	Son	23	Yes	Yes	At least every week	No	No	No	Yes	No	Violent means	No	Yes	4.33675564681725
1861	No	Female	56	Sweden	Other	Yes	Yes	Unemployed	Rural	University <3 years	Yes	No	No	No	Son	29	Yes	Yes	At least every week	No	No	No	No	No	Violent means	Yes	No	4.32032854209446
1862	No	Female	49	Other	Other	Yes	Yes	Not on sick-leave nor unemployed	Larger city (population >=200,000)	Secondary school	Yes	No	No	No	Son	27	Yes	Yes	At least every week	No	Yes but not admitted	No	No	No	Violent means	Yes	Yes	3.23887748117728
1863	Yes	Female	56	Sweden	Sweden	Yes	Yes	Not on sick-leave nor unemployed	Rural	University <3 years	Yes	Debuting more than 10 years ago	Yes	No	Daughter	26	Yes	Yes	At least every month	No	Yes and admitted	Yes, resulting in contact with healthcare services	No	No	Violent means	No	Yes	2.50513347022587
1864	No	Male	62	Sweden	Sweden	Yes	Yes	Not on sick-leave nor unemployed	Town (population <10,000)	Secondary school	No	No	No	No	Son	30	Yes	Yes	At least every week	No	No	No	Do not know	No	Violent means	No	Yes	3.33744010951403
1865	No	Male	59	Sweden	Sweden	Yes	No	Not on sick-leave nor unemployed	Larger city (population >=200,000)	Secondary school	No	No	No	No	Son	26	No	Yes	Less than every month	No	No	Do not know	Do not know	Do not know	Violent means	No	No	2.87748117727584
1866	No	Male	62	Sweden	Sweden	Yes	Yes	Not on sick-leave nor unemployed	Town (population <10,000)	University >=3 years	No	No	Yes	No	Son	21	Yes	Yes	At least every week	No	Yes and admitted	No	Yes	Do not know	Violent means	No	Yes	3.42231348391513
1867	No	Female	61	Sweden	Sweden	Yes	Yes	Not on sick-leave nor unemployed	Town (population <10,000)	University >=3 years	No	No	Yes	No	Son	21	Yes	Yes	Every day	No	Yes and admitted	Yes, resulting in contact with healthcare services	Yes	Yes	Violent means	No	Yes	3.4031485284052
1868	No	Male	48	Sweden	Sweden	Yes	Yes	Not on sick-leave nor unemployed	Town (population <10,000)	Secondary school	No	No	Yes	No	Son	27	Yes	Yes	At least every week	No	No	Do not know	Do not know	Do not know	Violent means	No	Yes	3.06639288158795
1869	No	Male	54	Sweden	Sweden	Yes	Yes	Not on sick-leave nor unemployed	Larger city (population >=200,000)	University >=3 years	Yes	Debuting more than 10 years ago	No	No	Son	23	Yes	Yes	At least every week	No	Yes but not admitted	No	No	No	Violent means	No	Yes	5.45653661875428
1870	No	Female	59	Sweden	Sweden	Yes	Yes	Unemployed	Small city (population <50,000)	Elementary school or less	Yes	No	No	No	Son	29	Yes	Yes	At least every week	No	No	No	No	No	Violent means	No	Yes	3.87953456536619
1871	No	Female	51	Sweden	Sweden	Yes	Yes	Not on sick-leave nor unemployed	Larger city (population >=200,000)	University <3 years	No	No	Yes	No	Daughter	21	Yes	Yes	Every day	Yes, full-time	Yes and admitted	Yes, with no contact with healthcare services	Do not know	Yes	Violent means	No	Yes	2.3025325119781
1872	No	Female	56	Sweden	Sweden	Yes	Yes	Sick-leave	Small city (population <50,000)	Elementary school or less	No	No	Yes	No	Son	28	Yes	Yes	Every day	No	Yes and admitted	No	Do not know	Do not know	Violent means	No	No	5.60711841204654
1873	No	Male	52	Sweden	Sweden	Yes	Yes	Not on sick-leave nor unemployed	Town (population <10,000)	Secondary school	No	No		No	Daughter	18	Yes	Yes	Every day	Yes, full-time	No	Do not know	Do not know	Do not know	Violent means	No	Yes	3.29637234770705
1874	No	Female	52	Sweden	Sweden	Yes	Yes	Not on sick-leave nor unemployed	Mid-sized city (population <200,000)	Secondary school	Yes	No	Yes	No	Son	22	Yes	Yes	At least every week	Yes, part-time	Yes and admitted	No	No	No	Poisoning	No	No	5.26762491444216
1875	Yes	Female	46	Sweden	Sweden	Yes	Yes	Not on sick-leave nor unemployed	Small city (population <50,000)	Secondary school	Yes	No	Yes	No	Son	19	Yes	Yes	Every day	Yes, full-time	No	No	No	No	Violent means	Yes	Yes	2.61190965092402
1876	No	Female	51	Sweden	Sweden	Yes	Yes	Not on sick-leave nor unemployed	Rural	Elementary school or less	Yes	No	Yes	No	Son	25	Yes	Yes	At least every week	No	No	No	Do not know	Do not know	Violent means	No	Yes	4.2984257357974
1877	No	Male	55	Sweden	Other	Yes	Yes	Not on sick-leave nor unemployed	Small city (population <50,000)	Secondary school	No	No	Yes	No	Daughter	26	Yes	Yes	At least every week	No	Yes and admitted	Yes, resulting in contact with healthcare services	Yes	Yes	Violent means	Yes	Yes	3.13210130047912
1878	No	Male	51	Sweden	Sweden	No	No	Not on sick-leave nor unemployed	Rural	Secondary school	No	No	No	No	Son	30	Yes	Yes	At least every week	No	Yes and admitted	Do not know	Yes	Yes	Poisoning	Yes	No	4.44079397672827
1879	No	Male	57	Sweden	Sweden	Yes	Yes	Not on sick-leave nor unemployed	Rural	Elementary school or less	Yes	Debuting more than 10 years ago	Yes	No	Son	25	Yes	Yes	At least every week	No	No	No	No	No	Violent means	Yes	Yes	4.34496919917865
1880	No	Female	46	Sweden	Sweden	Yes	Yes	Not on sick-leave nor unemployed	Rural	Secondary school	No	No	Yes	No	Son	18	Yes	Yes	Every day	Yes, part-time	No	Do not know	No	Do not know	Violent means	No	Yes	5.33333333333333
1881	No	Male	54	Sweden	Sweden	Yes	Yes	Not on sick-leave nor unemployed	Rural	Secondary school	No	No	Yes	No	Son	18	Yes	Yes	At least every week	Yes, full-time	No	Yes, with no contact with healthcare services	No	Do not know	Violent means	No	Yes	5.37440109514031
1882	No	Female	44	Sweden	Sweden	No	Yes	Unemployed	Mid-sized city (population <200,000)	Elementary school or less	Yes	Debuting more than 10 years ago	Yes	No	Son	24	No	Yes	Less than every month	No	Yes but not admitted	Do not know	Yes	No	Violent means	No	No	3.64955509924709
1883	No	Female	57	Sweden	Sweden	Yes	Yes	Not on sick-leave nor unemployed	Larger city (population >=200,000)	University >=3 years	Yes	No	Yes	No	Daughter	20	Yes	Yes	Every day	Yes, full-time		No	No	No	Poisoning	No	Yes	5.98220396988364
1884	No	Female	52	Sweden	Sweden	Yes	Yes	Sick-leave	Town (population <10,000)	University <3 years	Yes	Debuting during the last 10 years, before loss	Yes	No	Son	28	Yes	Yes	Every day	Yes, part-time	Yes and admitted	No	Yes	Yes	Violent means	Yes	Yes	3.21423682409309
1885	Yes	Female	54	Sweden	Sweden	Yes	No	Sick-leave	Mid-sized city (population <200,000)	Elementary school or less	No	Debuting more than 10 years ago	Yes	No	Daughter	19	Yes	Yes	Every day	No	Yes and admitted	Yes, resulting in contact with healthcare services	Yes	Yes	Violent means	No	Yes	4.22450376454483
1886	Yes	Female	39	Sweden	Other	Yes	Yes	Not on sick-leave nor unemployed	Larger city (population >=200,000)	Elementary school or less	No	No	Yes	No	Son	21	Yes	Yes	At least every week	Yes, part-time	Do not know	Do not know	Do not know		Violent means	No	Yes	2.48049281314168
1887	No	Female	48	Sweden	Other	Yes	No	Not on sick-leave nor unemployed	Town (population <10,000)	Elementary school or less	No	Debuting more than 10 years ago	No	No	Son	20	Yes	Yes	Every day	Yes, full-time	No	Do not know	No	No	Violent means	No	Yes	2.83093771389459
1888	No	Male	58	Sweden	Sweden	Yes	Yes	Not on sick-leave nor unemployed	Rural	Secondary school	No	No	Yes	No	Daughter	24	Yes	Yes	At least every week	Yes, part-time	Yes but not admitted	No	No	No	Poisoning	No	Yes	5.61806981519507
1889	No	Female	44	Other	Other	Yes	Yes	Not on sick-leave nor unemployed	Rural	Secondary school	No	No	Yes	Yes	Daughter	17	Yes	Yes	Every day	No	No	No	No	No	Violent means	No	Yes	4.5886379192334
1890	No	Male	51	Sweden	Other	Yes	Yes	Not on sick-leave nor unemployed	Town (population <10,000)	Secondary school	No	No	Yes	No	Son	30	Yes	Yes	At least every week	No	No	No	Do not know	Do not know	Violent means	No	No	3.72895277207392
1891	No	Female	52	Sweden	Sweden	Yes	Yes	Not on sick-leave nor unemployed	Town (population <10,000)	Secondary school	Yes	No	Yes	No	Son	19	Yes	Yes	Every day	Yes, full-time	No	No	No	No	Violent means	No	Yes	5.47843942505133
1892	No	Male	46	Sweden	Sweden	Yes	No	Not on sick-leave nor unemployed	Small city (population <50,000)	Elementary school or less	No	No	Yes	No	Son	20	Yes	Yes	Every day	Yes, full-time	No	No	No	No	Violent means	No	Yes	5.5605749486653
1893	Yes	Female	51	Other	Other	Yes	Yes	Unemployed	Mid-sized city (population <200,000)	Elementary school or less	No	No	No	Yes	Son	29	Yes	Yes	At least every week	No	Do not know	No	No	No	Violent means	No	Yes	5.77960301163587
1894	No	Female	45	Sweden	Other	No	Yes	Not on sick-leave nor unemployed	Town (population <10,000)	Secondary school	No	No	Yes	No	Son	20	Yes	Yes	Every day	Yes, part-time	Yes but not admitted	Yes, resulting in contact with healthcare services	Yes	Yes	Violent means	No	No	4.89801505817933
1895	Yes	Female	54	Other	Other	Yes	No	Not on sick-leave nor unemployed	Larger city (population >=200,000)	Secondary school	Yes	Debuting during the last 10 years, before loss	Yes	No	Son	30	Yes	Yes	At least every week	No	Yes and admitted	No	No	Yes	Poisoning	No	No	4.50650239561944
1896	No	Male	55	Sweden	Sweden	Yes	Yes	Not on sick-leave nor unemployed	Larger city (population >=200,000)	University >=3 years	No	No	Yes	No	Son	25	Yes	Yes	At least every month	No	Yes and admitted	No	No	Yes	Violent means	No	Yes	5.69472963723477
1930	No	Male	57	Sweden	Sweden	Yes		Not on sick-leave nor unemployed	Town (population <10,000)	University <3 years	No	No	No	No	Son	24	Yes	No	Less than every month	No	Yes but not admitted	No	No	No	Violent means	No	Yes	4.35592060232717
1931	No	Male	66	Sweden	Sweden	Yes	Yes	Not on sick-leave nor unemployed	Rural	Secondary school	No	No	No	No	Son	30	Yes	Yes	At least every week	No	No	No	No	No	Violent means	No	No	4.62422997946612
1932	No	Female	53	Sweden	Sweden	Yes	Yes	Not on sick-leave nor unemployed	Mid-sized city (population <200,000)	University <3 years	Yes	No	No	No	Son	24	Yes	Yes	At least every week	No	Yes and admitted	No	No	No	Violent means	No	Yes	5.49760438056126
1933	No	Female	58	Sweden	Sweden	No	Yes	Not on sick-leave nor unemployed	Town (population <10,000)	Secondary school	Yes	No	Yes	No	Son	30	Yes	No	Every day	Yes, full-time	Yes but not admitted	No	No	No	Violent means	Yes	No	2.74332648870637
1934	Yes	Female	46	Sweden	Sweden	Yes	Yes	Sick-leave	Small city (population <50,000)	Elementary school or less	Yes	Debuting more than 10 years ago	Yes	Yes	Son	20	Yes	Yes	Every day	No	No	No	No	No	Violent means	No	Yes	4.49828884325804
1935	No	Male	57	Sweden	Sweden	Yes	No	Not on sick-leave nor unemployed	Mid-sized city (population <200,000)	Elementary school or less	No	No	No	No	Daughter	27	Yes	Yes	At least every week	No	Yes and admitted	Do not know	Yes	Do not know	Violent means	No	Yes	6.46680355920602
1936	No	Female	51	Other	Other	Yes	Yes	Not on sick-leave nor unemployed	Rural	Secondary school	Yes	No	No	No	Daughter	16	Yes	Yes	Every day	Yes, full-time	No	Do not know	No	No	Violent means	Yes	Yes	4.28473648186174
